# Supplementary material for: 2,6-Bis(2-hydroxy­ethyl)-8b,8c-diphenyl­perhydro-2,3a,4a,6,7a,8a-hexa­azacyclo­penta­[def]fluorene-4,8-dithione
Source: Acta Crystallogr Sect E Struct Rep Online. 2009 May 29;65(Pt 6):o1426. doi: 10.1107/S1600536809019230 (PMC2969711; doi:10.1107/S1600536809019230)
Supplement: Supplementary file 1 [file e-65-o1426-sup1.cif]

##############################################################################
###                                                                        ###
###        Electronic paper (Acta Crystallographica Section E)             ###
###                                                                        ###
##############################################################################
#                                                                            #
# This CIF contains the data in a paper accepted for publication in Acta     #
# Crystallographica Section E. It conforms to the requirements of Notes      #
# for Authors for Section E, and has been peer reviewed under the auspices   #
# of the IUCr Commission on Journals.                                        #
#                                                                            #
# Full details of the Crystallographic Information File format               #
# are given in the paper "The Crystallographic Information File (CIF):       #
# a New Standard Archive File for Crystallography" by S. R. Hall, F. H.      #
# Allen and I. D. Brown [Acta Cryst. (1991), A47, 655-685].                  #
#                                                                            #
# The current version of the core CIF dictionary is obtainable from          #
# ftp://ftp.iucr.org/pub/cif_core.dic. The current version number is 2.4.    #
#                                                                            #
# Software is freely available for graphical display of the structure(s) in  #
# this CIF.  For information consult the CIF home page http://www.iucr.org/  #
# cif/home.html                                                              #
#                                                                            #
# This file may be used for bona fide research purposes within the           #
# scientific community so long as proper attribution is given to the journal # 
# article from which it was obtained.                                        #
#                                                                            #
##############################################################################
                                             
data_global
_audit_creation_method     SHELXL-97
_journal_date_recd_electronic     2009-04-24
_journal_date_accepted     2009-05-21
_journal_name_full     'Acta Crystallographica, Section E'
_journal_year     2009
_journal_volume     65
_journal_issue      6
_journal_page_first     o1426
_journal_page_last     o1426
_journal_paper_category     QO
_journal_coeditor_code     CV2558
_publ_contact_author_name     'Zihua Wang'
_publ_contact_author_address
;
Key Laboratory of Pesticide and Chemical Biology of the Ministry of
Education
College of Chemistry
Central China Normal University
Wuhan 430079
People's Republic of China
;
_publ_contact_author_email     wangzihua@mails.ccnu.edu.cn
_publ_contact_author_fax     '86 27 67867141'
_publ_contact_author_phone     '86 27 67867149'
_publ_section_title
;\
2,6-Bis(2-hydroxyethyl)-8b,8c-diphenylperhydro-2,3a,4a,6,7a,8a-\
hexaazacyclopenta[<i>def</i>]fluorene-4,8-dithione
;
loop_
    _publ_author_name
    _publ_author_footnote
    _publ_author_address
    'Zihua Wang' .
; Key Laboratory of Pesticide and Chemical Biology of the Ministry of Education
  College of Chemistry
  Central China Normal University
  Wuhan  430079
  People's Republic of China
;
    'Hailing Xi' .
; 6th Department, Research Institute of Chemical Defence
  Beijing 102205
  People's Republic of China
;
data_I
_audit_creation_method     SHELXL-97
_chemical_name_systematic
;
2,6-Bis(2-hydroxyethyl)-8b,8c-diphenylperhydro-2,3a,4a,6,7a,8a-
hexaazacyclopenta[<i>def</i>]fluorene-4,8-dithione
;
_chemical_name_common     ?
_chemical_formula_moiety     'C24 H28 N6 O2 S2'
_chemical_formula_sum     'C24 H28 N6 O2 S2'
_chemical_formula_iupac     'C24 H28 N6 O2 S2'
_chemical_formula_weight     496.64
_chemical_melting_point     ?
_symmetry_cell_setting     monoclinic
_symmetry_space_group_name_H-M     'P 21/c'
_symmetry_space_group_name_Hall     '-P 2ybc'
loop_
    _symmetry_equiv_pos_as_xyz
    'x, y, z'
    '-x, y+1/2, -z+1/2'
    '-x, -y, -z'
    'x, -y-1/2, z-1/2'
_cell_length_a     10.8207(3)
_cell_length_b     11.9259(3)
_cell_length_c     18.7222(5)
_cell_angle_alpha     90.00
_cell_angle_beta     95.9170(10)
_cell_angle_gamma     90.00
_cell_volume     2403.16(11)
_cell_formula_units_Z     4
_cell_measurement_reflns_used     7811
_cell_measurement_theta_min     2.55
_cell_measurement_theta_max     26.82
_cell_measurement_temperature     295(2)
_exptl_crystal_description     block
_exptl_crystal_colour     colorless
_exptl_crystal_size_max     0.30
_exptl_crystal_size_mid     0.20
_exptl_crystal_size_min     0.10
_exptl_crystal_density_diffrn     1.373
_exptl_crystal_density_meas     ?
_exptl_crystal_density_method     'not measured'
_exptl_crystal_F_000     1048
_exptl_absorpt_coefficient_mu     0.256
_exptl_absorpt_correction_type     multi-scan
_exptl_absorpt_process_details     '(SADABS; Sheldrick,1996)'
_exptl_absorpt_correction_T_min     0.9271
_exptl_absorpt_correction_T_max     0.9748
_exptl_special_details
;
;
_diffrn_ambient_temperature     295(2)
_diffrn_radiation_type     MoK\a
_diffrn_radiation_wavelength     0.71073
_diffrn_radiation_source     'fine-focus sealed tube'
_diffrn_radiation_monochromator     graphite
_diffrn_measurement_device_type     'Bruker SMART APEX CCD area-detector'
_diffrn_measurement_method     '\f and \w'
_diffrn_detector_area_resol_mean     ?
_diffrn_reflns_number     26638
_diffrn_reflns_av_R_equivalents     0.0477
_diffrn_reflns_av_sigmaI/netI     0.0343
_diffrn_reflns_theta_min     1.89
_diffrn_reflns_theta_max     27.00
_diffrn_reflns_theta_full     27.00
_diffrn_measured_fraction_theta_max     0.999
_diffrn_measured_fraction_theta_full     0.999
_diffrn_reflns_limit_h_min     -13
_diffrn_reflns_limit_h_max     13
_diffrn_reflns_limit_k_min     -15
_diffrn_reflns_limit_k_max     14
_diffrn_reflns_limit_l_min     -23
_diffrn_reflns_limit_l_max     23
_diffrn_standards_number     ?
_diffrn_standards_interval_count     ?
_diffrn_standards_interval_time     ?
_diffrn_standards_decay_%     ?
_refine_special_details
;
Refinement of <i>F</i>^2^ against ALL reflections. The weighted <i>R</i>-factor
<i>wR</i> and goodness of fit <i>S</i> are based on <i>F</i>^2^, conventional
<i>R</i>-factors <i>R</i> are based on <i>F</i>, with <i>F</i> set to zero for
negative <i>F</i>^2^. The threshold expression of <i>F</i>^2^ >
\s(<i>F</i>^2^) is used only for calculating <i>R</i>-factors(gt) <i>etc</i>.
and is not relevant to the choice of reflections for refinement.
<i>R</i>-factors based on <i>F</i>^2^ are statistically about twice as large
as those based on <i>F</i>, and <i>R</i>- factors based on ALL data will be
even larger.
;
_reflns_number_total     5248
_reflns_number_gt     3908
_reflns_threshold_expression     I>2\s(I)
_refine_ls_structure_factor_coef     Fsqd
_refine_ls_matrix_type     full
_refine_ls_R_factor_all     0.0642
_refine_ls_R_factor_gt     0.0492
_refine_ls_wR_factor_gt     0.1337
_refine_ls_wR_factor_ref     0.1407
_refine_ls_goodness_of_fit_ref     1.036
_refine_ls_restrained_S_all     1.036
_refine_ls_number_reflns     5248
_refine_ls_number_parameters     313
_refine_ls_number_restraints     2
_refine_ls_hydrogen_treatment     mixed
_refine_ls_weighting_scheme     calc
_refine_ls_weighting_details
                  'calc w=1/[\s^2^(Fo^2^)+(0.086P)^2^] where P=(Fo^2^+2Fc^2^)/3'
_atom_sites_solution_hydrogens     geom
_atom_sites_solution_primary     direct
_atom_sites_solution_secondary     difmap
_refine_ls_shift/su_max     0.000
_refine_ls_shift/su_mean     0.000
_refine_diff_density_max     0.432
_refine_diff_density_min     -0.314
_refine_ls_extinction_method     none
_refine_ls_extinction_coef     ?
loop_
    _atom_type_symbol
    _atom_type_description
    _atom_type_scat_dispersion_real
    _atom_type_scat_dispersion_imag
    _atom_type_scat_source
    'C' 'C' 0.0033 0.0016
                         'International Tables Vol C Tables 4.2.6.8 and 6.1.1.4'
    'H' 'H' 0.0000 0.0000
                         'International Tables Vol C Tables 4.2.6.8 and 6.1.1.4'
    'N' 'N' 0.0061 0.0033
                         'International Tables Vol C Tables 4.2.6.8 and 6.1.1.4'
    'O' 'O' 0.0106 0.0060
                         'International Tables Vol C Tables 4.2.6.8 and 6.1.1.4'
    'S' 'S' 0.1246 0.1234
                         'International Tables Vol C Tables 4.2.6.8 and 6.1.1.4'
_computing_data_collection     'SMART (Bruker, 2001)'
_computing_cell_refinement     'SAINT (Bruker, 2001)'
_computing_data_reduction     'SAINT (Bruker, 2001)'
_computing_structure_solution     'SHELXS97 (Sheldrick, 2008)'
_computing_structure_refinement     'SHELXL97 (Sheldrick, 2008)'
_computing_molecular_graphics     'SHELXTL (Sheldrick, 2008)'
_computing_publication_material     'SHELXTL (Sheldrick, 2008)'
loop_
    _atom_site_type_symbol
    _atom_site_label
    _atom_site_fract_x
    _atom_site_fract_y
    _atom_site_fract_z
    _atom_site_U_iso_or_equiv
    _atom_site_adp_type
    _atom_site_calc_flag
    _atom_site_refinement_flags
    _atom_site_occupancy
    _atom_site_disorder_assembly
    _atom_site_disorder_group
    C C1 -0.12009(19) 0.06722(19) 0.17347(12) 0.0556(6) Uani d . 1 . .
    H H1A -0.1247 0.1295 0.2064 0.067 Uiso calc R 1 . .
    H H1B -0.1835 0.0784 0.1336 0.067 Uiso calc R 1 . .
    C C2 0.00508(18) 0.06743(18) 0.14581(10) 0.0468(5) Uani d . 1 . .
    H H2A 0.0141 0.0001 0.1177 0.056 Uiso calc R 1 . .
    H H2B 0.0113 0.1316 0.1146 0.056 Uiso calc R 1 . .
    C C3 0.22092(19) 0.02137(15) 0.18881(10) 0.0423(5) Uani d . 1 . .
    H H3A 0.2027 -0.0508 0.1663 0.051 Uiso calc R 1 . .
    H H3B 0.2735 0.0084 0.2332 0.051 Uiso calc R 1 . .
    C C4 0.12806(17) 0.18506(15) 0.23345(9) 0.0389(4) Uani d . 1 . .
    H H4A 0.1770 0.1812 0.2798 0.047 Uiso calc R 1 . .
    H H4B 0.0491 0.2199 0.2403 0.047 Uiso calc R 1 . .
    C C5 0.27962(17) 0.08201(15) 0.06750(10) 0.0376(4) Uani d . 1 . .
    C C6 0.14142(15) 0.32561(14) 0.13366(9) 0.0322(4) Uani d . 1 . .
    C C7 0.31088(15) 0.20650(13) 0.16475(9) 0.0302(4) Uani d . 1 . .
    C C8 0.41469(15) 0.21794(15) 0.22511(9) 0.0350(4) Uani d . 1 . .
    C C9 0.51836(17) 0.14859(17) 0.22663(11) 0.0459(5) Uani d . 1 . .
    H H9 0.5209 0.0914 0.1930 0.055 Uiso calc R 1 . .
    C C10 0.61795(18) 0.1651(2) 0.27853(13) 0.0579(6) Uani d . 1 . .
    H H10 0.6882 0.1201 0.2790 0.070 Uiso calc R 1 . .
    C C11 0.6129(2) 0.2475(2) 0.32904(13) 0.0617(6) Uani d . 1 . .
    H H11 0.6794 0.2575 0.3641 0.074 Uiso calc R 1 . .
    C C12 0.5107(2) 0.31542(19) 0.32845(12) 0.0566(6) Uani d . 1 . .
    H H12 0.5079 0.3709 0.3632 0.068 Uiso calc R 1 . .
    C C13 0.41094(18) 0.30164(16) 0.27611(10) 0.0428(4) Uani d . 1 . .
    H H13 0.3420 0.3484 0.2754 0.051 Uiso calc R 1 . .
    C C14 0.32978(15) 0.26964(13) 0.09338(9) 0.0318(4) Uani d . 1 . .
    C C15 0.45229(15) 0.33084(15) 0.09195(9) 0.0354(4) Uani d . 1 . .
    C C16 0.55620(18) 0.27555(18) 0.07309(12) 0.0510(5) Uani d . 1 . .
    H H16 0.5494 0.2025 0.0557 0.061 Uiso calc R 1 . .
    C C17 0.67082(19) 0.3290(2) 0.08007(13) 0.0599(6) Uani d . 1 . .
    H H17 0.7408 0.2914 0.0676 0.072 Uiso calc R 1 . .
    C C18 0.68142(19) 0.4367(2) 0.10520(13) 0.0577(6) Uani d . 1 . .
    H H18 0.7589 0.4712 0.1107 0.069 Uiso calc R 1 . .
    C C19 0.5778(2) 0.49443(19) 0.12239(12) 0.0523(5) Uani d . 1 . .
    H H19 0.5848 0.5682 0.1384 0.063 Uiso calc R 1 . .
    C C20 0.46311(17) 0.44085(16) 0.11538(11) 0.0441(5) Uani d . 1 . .
    H H20 0.3929 0.4793 0.1266 0.053 Uiso calc R 1 . .
    C C21 0.28287(19) 0.22150(17) -0.03467(10) 0.0464(5) Uani d . 1 . .
    H H21A 0.3540 0.2611 -0.0498 0.056 Uiso calc R 1 . .
    H H21B 0.2662 0.1576 -0.0663 0.056 Uiso calc R 1 . .
    C C22 0.19164(19) 0.38613(15) 0.01067(11) 0.0428(5) Uani d . 1 . .
    H H22A 0.1156 0.4296 0.0086 0.051 Uiso calc R 1 . .
    H H22B 0.2573 0.4354 -0.0019 0.051 Uiso calc R 1 . .
    C C23 0.0576(2) 0.23381(17) -0.04220(12) 0.0537(6) Uani d . 1 . .
    H H23A 0.0491 0.2073 0.0060 0.064 Uiso calc R 1 . .
    H H23B 0.0610 0.1686 -0.0729 0.064 Uiso calc R 1 . .
    C C24 -0.0547(2) 0.3012(2) -0.06773(14) 0.0681(7) Uani d . 1 . .
    H H24A -0.1281 0.2574 -0.0610 0.082 Uiso calc R 1 . .
    H H24B -0.0563 0.3676 -0.0379 0.082 Uiso calc R 1 . .
    N N1 0.10632(14) 0.07216(13) 0.20529(8) 0.0414(4) Uani d . 1 . .
    N N2 0.28966(13) 0.09106(11) 0.14054(8) 0.0342(3) Uani d . 1 . .
    N N3 0.19398(12) 0.25404(12) 0.18405(7) 0.0319(3) Uani d . 1 . .
    N N4 0.31342(14) 0.18107(12) 0.03940(8) 0.0373(4) Uani d . 1 . .
    N N5 0.22274(13) 0.34526(12) 0.08454(8) 0.0333(3) Uani d . 1 . .
    N N6 0.17545(15) 0.29589(13) -0.04166(8) 0.0453(4) Uani d . 1 . .
    O O1 -0.14482(17) -0.03208(18) 0.20862(11) 0.0846(6) Uani d D 1 . .
    H H1 -0.087(2) -0.045(3) 0.2388(15) 0.127 Uiso d D 1 . .
    O O2 -0.0615(2) 0.33480(17) -0.13943(11) 0.0862(6) Uani d D 1 . .
    H H2 -0.033(3) 0.3995(15) -0.1335(19) 0.129 Uiso d D 1 . .
    S S1 0.24080(7) -0.03339(4) 0.02083(3) 0.0601(2) Uani d . 1 . .
    S S2 0.00120(4) 0.38457(5) 0.13406(3) 0.04925(17) Uani d . 1 . .
loop_
    _atom_site_aniso_label
    _atom_site_aniso_U_11
    _atom_site_aniso_U_22
    _atom_site_aniso_U_33
    _atom_site_aniso_U_12
    _atom_site_aniso_U_13
    _atom_site_aniso_U_23
    C1 0.0446(12) 0.0720(15) 0.0484(13) -0.0162(11) -0.0034(10) 0.0076(11)
    C2 0.0515(12) 0.0500(12) 0.0384(11) -0.0192(9) 0.0022(9) -0.0006(9)
    C3 0.0530(11) 0.0342(10) 0.0391(11) -0.0063(8) 0.0023(9) 0.0039(8)
    C4 0.0369(10) 0.0488(11) 0.0313(10) -0.0088(8) 0.0051(8) -0.0008(8)
    C5 0.0393(10) 0.0346(9) 0.0388(11) 0.0028(8) 0.0031(8) -0.0017(8)
    C6 0.0281(8) 0.0316(9) 0.0361(10) -0.0041(7) -0.0006(7) -0.0059(7)
    C7 0.0279(8) 0.0303(8) 0.0323(9) 0.0002(6) 0.0028(7) -0.0009(7)
    C8 0.0301(9) 0.0389(10) 0.0354(10) -0.0043(7) 0.0008(7) 0.0055(8)
    C9 0.0360(10) 0.0533(12) 0.0481(12) 0.0027(9) 0.0033(9) 0.0075(9)
    C10 0.0316(10) 0.0721(15) 0.0688(16) 0.0026(10) -0.0008(10) 0.0249(13)
    C11 0.0438(13) 0.0765(16) 0.0600(15) -0.0198(11) -0.0178(11) 0.0157(13)
    C12 0.0595(14) 0.0585(13) 0.0485(13) -0.0183(11) -0.0109(10) -0.0011(10)
    C13 0.0429(10) 0.0417(10) 0.0422(11) -0.0050(8) -0.0029(8) -0.0009(8)
    C14 0.0312(9) 0.0308(9) 0.0334(9) 0.0007(7) 0.0041(7) -0.0024(7)
    C15 0.0308(9) 0.0414(10) 0.0345(10) -0.0021(7) 0.0062(7) 0.0051(8)
    C16 0.0398(11) 0.0517(12) 0.0636(14) 0.0056(9) 0.0155(10) 0.0069(10)
    C17 0.0328(11) 0.0704(15) 0.0789(17) 0.0057(10) 0.0174(10) 0.0173(13)
    C18 0.0323(10) 0.0753(16) 0.0647(15) -0.0137(10) 0.0008(10) 0.0233(12)
    C19 0.0448(11) 0.0550(12) 0.0564(13) -0.0150(10) 0.0016(9) 0.0039(10)
    C20 0.0344(10) 0.0466(11) 0.0513(12) -0.0054(8) 0.0050(8) -0.0008(9)
    C21 0.0574(13) 0.0478(11) 0.0348(11) -0.0032(9) 0.0079(9) -0.0012(9)
    C22 0.0426(10) 0.0369(10) 0.0479(12) -0.0023(8) -0.0005(9) 0.0099(9)
    C23 0.0595(14) 0.0503(12) 0.0481(13) -0.0145(10) -0.0098(10) 0.0072(10)
    C24 0.0584(15) 0.0822(17) 0.0611(16) -0.0197(13) -0.0068(12) 0.0089(13)
    N1 0.0435(9) 0.0430(9) 0.0375(9) -0.0118(7) 0.0032(7) 0.0011(7)
    N2 0.0400(8) 0.0283(7) 0.0341(8) -0.0022(6) 0.0027(6) -0.0023(6)
    N3 0.0258(7) 0.0364(8) 0.0337(8) -0.0021(6) 0.0043(6) -0.0027(6)
    N4 0.0446(9) 0.0356(8) 0.0323(8) -0.0011(7) 0.0062(7) -0.0035(6)
    N5 0.0281(7) 0.0341(8) 0.0374(8) 0.0006(6) 0.0011(6) 0.0034(6)
    N6 0.0508(10) 0.0446(9) 0.0390(9) -0.0074(7) -0.0022(7) 0.0054(7)
    O1 0.0646(12) 0.1027(14) 0.0842(14) -0.0396(11) -0.0034(9) 0.0390(11)
    O2 0.0899(14) 0.0982(15) 0.0647(12) -0.0084(12) -0.0198(10) 0.0193(11)
    S1 0.0926(5) 0.0386(3) 0.0479(4) -0.0061(3) 0.0013(3) -0.0121(2)
    S2 0.0294(3) 0.0545(3) 0.0636(4) 0.0086(2) 0.0036(2) -0.0030(3)
_geom_special_details
;
All e.s.d.'s (except the e.s.d. in the dihedral angle between two l.s. planes)
are estimated using the full covariance matrix. The cell e.s.d.'s are taken
into account individually in the estimation of e.s.d.'s in distances, angles
and torsion angles; correlations between e.s.d.'s in cell parameters are only
used when they are defined by crystal symmetry. An approximate (isotropic)
treatment of cell e.s.d.'s is used for estimating e.s.d.'s involving l.s.
planes.
;
loop_
    _geom_bond_atom_site_label_1
    _geom_bond_atom_site_label_2
    _geom_bond_site_symmetry_2
    _geom_bond_distance
    _geom_bond_publ_flag
    C1 O1 . 1.394(3) ?
    C1 C2 . 1.499(3) ?
    C1 H1A . 0.9700 ?
    C1 H1B . 0.9700 ?
    C2 N1 . 1.481(3) ?
    C2 H2A . 0.9700 ?
    C2 H2B . 0.9700 ?
    C3 N1 . 1.442(2) ?
    C3 N2 . 1.483(2) ?
    C3 H3A . 0.9700 ?
    C3 H3B . 0.9700 ?
    C4 N1 . 1.456(2) ?
    C4 N3 . 1.476(2) ?
    C4 H4A . 0.9700 ?
    C4 H4B . 0.9700 ?
    C5 N4 . 1.359(2) ?
    C5 N2 . 1.365(2) ?
    C5 S1 . 1.6609(19) ?
    C6 N3 . 1.353(2) ?
    C6 N5 . 1.357(2) ?
    C6 S2 . 1.6730(17) ?
    C7 N2 . 1.460(2) ?
    C7 N3 . 1.465(2) ?
    C7 C8 . 1.515(2) ?
    C7 C14 . 1.565(2) ?
    C8 C13 . 1.385(3) ?
    C8 C9 . 1.392(3) ?
    C9 C10 . 1.389(3) ?
    C9 H9 . 0.9300 ?
    C10 C11 . 1.369(3) ?
    C10 H10 . 0.9300 ?
    C11 C12 . 1.370(3) ?
    C11 H11 . 0.9300 ?
    C12 C13 . 1.390(3) ?
    C12 H12 . 0.9300 ?
    C13 H13 . 0.9300 ?
    C14 N4 . 1.460(2) ?
    C14 N5 . 1.464(2) ?
    C14 C15 . 1.516(2) ?
    C15 C16 . 1.380(2) ?
    C15 C20 . 1.384(3) ?
    C16 C17 . 1.388(3) ?
    C16 H16 . 0.9300 ?
    C17 C18 . 1.369(3) ?
    C17 H17 . 0.9300 ?
    C18 C19 . 1.381(3) ?
    C18 H18 . 0.9300 ?
    C19 C20 . 1.390(3) ?
    C19 H19 . 0.9300 ?
    C20 H20 . 0.9300 ?
    C21 N6 . 1.457(2) ?
    C21 N4 . 1.473(2) ?
    C21 H21A . 0.9700 ?
    C21 H21B . 0.9700 ?
    C22 N6 . 1.454(2) ?
    C22 N5 . 1.472(2) ?
    C22 H22A . 0.9700 ?
    C22 H22B . 0.9700 ?
    C23 N6 . 1.474(2) ?
    C23 C24 . 1.494(3) ?
    C23 H23A . 0.9700 ?
    C23 H23B . 0.9700 ?
    C24 O2 . 1.395(3) ?
    C24 H24A . 0.9700 ?
    C24 H24B . 0.9700 ?
    O1 H1 . 0.81(2) ?
    O2 H2 . 0.83(2) ?
loop_
    _geom_angle_atom_site_label_1
    _geom_angle_atom_site_label_2
    _geom_angle_atom_site_label_3
    _geom_angle_site_symmetry_1
    _geom_angle_site_symmetry_3
    _geom_angle
    _geom_angle_publ_flag
    O1 C1 C2 . . 112.9(2) ?
    O1 C1 H1A . . 109.0 ?
    C2 C1 H1A . . 109.0 ?
    O1 C1 H1B . . 109.0 ?
    C2 C1 H1B . . 109.0 ?
    H1A C1 H1B . . 107.8 ?
    N1 C2 C1 . . 111.41(16) ?
    N1 C2 H2A . . 109.3 ?
    C1 C2 H2A . . 109.3 ?
    N1 C2 H2B . . 109.3 ?
    C1 C2 H2B . . 109.3 ?
    H2A C2 H2B . . 108.0 ?
    N1 C3 N2 . . 113.05(14) ?
    N1 C3 H3A . . 109.0 ?
    N2 C3 H3A . . 109.0 ?
    N1 C3 H3B . . 109.0 ?
    N2 C3 H3B . . 109.0 ?
    H3A C3 H3B . . 107.8 ?
    N1 C4 N3 . . 111.04(13) ?
    N1 C4 H4A . . 109.4 ?
    N3 C4 H4A . . 109.4 ?
    N1 C4 H4B . . 109.4 ?
    N3 C4 H4B . . 109.4 ?
    H4A C4 H4B . . 108.0 ?
    N4 C5 N2 . . 108.81(15) ?
    N4 C5 S1 . . 125.48(14) ?
    N2 C5 S1 . . 125.61(14) ?
    N3 C6 N5 . . 109.03(14) ?
    N3 C6 S2 . . 125.32(13) ?
    N5 C6 S2 . . 125.60(13) ?
    N2 C7 N3 . . 109.23(13) ?
    N2 C7 C8 . . 113.40(14) ?
    N3 C7 C8 . . 111.95(13) ?
    N2 C7 C14 . . 102.63(13) ?
    N3 C7 C14 . . 102.50(13) ?
    C8 C7 C14 . . 116.19(13) ?
    C13 C8 C9 . . 119.68(17) ?
    C13 C8 C7 . . 120.47(16) ?
    C9 C8 C7 . . 119.72(16) ?
    C10 C9 C8 . . 119.7(2) ?
    C10 C9 H9 . . 120.1 ?
    C8 C9 H9 . . 120.1 ?
    C11 C10 C9 . . 120.1(2) ?
    C11 C10 H10 . . 119.9 ?
    C9 C10 H10 . . 119.9 ?
    C10 C11 C12 . . 120.6(2) ?
    C10 C11 H11 . . 119.7 ?
    C12 C11 H11 . . 119.7 ?
    C11 C12 C13 . . 120.2(2) ?
    C11 C12 H12 . . 119.9 ?
    C13 C12 H12 . . 119.9 ?
    C8 C13 C12 . . 119.69(19) ?
    C8 C13 H13 . . 120.2 ?
    C12 C13 H13 . . 120.2 ?
    N4 C14 N5 . . 109.23(14) ?
    N4 C14 C15 . . 112.33(13) ?
    N5 C14 C15 . . 112.61(13) ?
    N4 C14 C7 . . 103.04(13) ?
    N5 C14 C7 . . 102.79(12) ?
    C15 C14 C7 . . 115.99(14) ?
    C16 C15 C20 . . 119.29(17) ?
    C16 C15 C14 . . 120.75(16) ?
    C20 C15 C14 . . 119.75(15) ?
    C15 C16 C17 . . 120.0(2) ?
    C15 C16 H16 . . 120.0 ?
    C17 C16 H16 . . 120.0 ?
    C18 C17 C16 . . 120.3(2) ?
    C18 C17 H17 . . 119.8 ?
    C16 C17 H17 . . 119.8 ?
    C17 C18 C19 . . 120.44(19) ?
    C17 C18 H18 . . 119.8 ?
    C19 C18 H18 . . 119.8 ?
    C18 C19 C20 . . 119.1(2) ?
    C18 C19 H19 . . 120.4 ?
    C20 C19 H19 . . 120.4 ?
    C15 C20 C19 . . 120.72(19) ?
    C15 C20 H20 . . 119.6 ?
    C19 C20 H20 . . 119.6 ?
    N6 C21 N4 . . 112.54(15) ?
    N6 C21 H21A . . 109.1 ?
    N4 C21 H21A . . 109.1 ?
    N6 C21 H21B . . 109.1 ?
    N4 C21 H21B . . 109.1 ?
    H21A C21 H21B . . 107.8 ?
    N6 C22 N5 . . 112.82(14) ?
    N6 C22 H22A . . 109.0 ?
    N5 C22 H22A . . 109.0 ?
    N6 C22 H22B . . 109.0 ?
    N5 C22 H22B . . 109.0 ?
    H22A C22 H22B . . 107.8 ?
    N6 C23 C24 . . 113.98(18) ?
    N6 C23 H23A . . 108.8 ?
    C24 C23 H23A . . 108.8 ?
    N6 C23 H23B . . 108.8 ?
    C24 C23 H23B . . 108.8 ?
    H23A C23 H23B . . 107.7 ?
    O2 C24 C23 . . 115.0(2) ?
    O2 C24 H24A . . 108.5 ?
    C23 C24 H24A . . 108.5 ?
    O2 C24 H24B . . 108.5 ?
    C23 C24 H24B . . 108.5 ?
    H24A C24 H24B . . 107.5 ?
    C3 N1 C4 . . 110.83(14) ?
    C3 N1 C2 . . 114.15(15) ?
    C4 N1 C2 . . 112.76(15) ?
    C5 N2 C7 . . 112.29(14) ?
    C5 N2 C3 . . 124.97(15) ?
    C7 N2 C3 . . 114.32(13) ?
    C6 N3 C7 . . 112.56(13) ?
    C6 N3 C4 . . 126.37(14) ?
    C7 N3 C4 . . 115.11(13) ?
    C5 N4 C14 . . 112.29(14) ?
    C5 N4 C21 . . 127.29(15) ?
    C14 N4 C21 . . 114.47(14) ?
    C6 N5 C14 . . 112.19(14) ?
    C6 N5 C22 . . 126.32(14) ?
    C14 N5 C22 . . 114.32(14) ?
    C22 N6 C21 . . 110.52(15) ?
    C22 N6 C23 . . 114.88(16) ?
    C21 N6 C23 . . 112.11(16) ?
    C1 O1 H1 . . 108(3) ?
    C24 O2 H2 . . 99(3) ?
loop_
    _geom_torsion_atom_site_label_1
    _geom_torsion_atom_site_label_2
    _geom_torsion_atom_site_label_3
    _geom_torsion_atom_site_label_4
    _geom_torsion_site_symmetry_1
    _geom_torsion_site_symmetry_2
    _geom_torsion_site_symmetry_3
    _geom_torsion_site_symmetry_4
    _geom_torsion
    _geom_torsion_publ_flag
    O1 C1 C2 N1 . . . . -69.4(2) ?
    N2 C7 C8 C13 . . . . -148.92(15) ?
    N3 C7 C8 C13 . . . . -24.8(2) ?
    C14 C7 C8 C13 . . . . 92.50(19) ?
    N2 C7 C8 C9 . . . . 35.3(2) ?
    N3 C7 C8 C9 . . . . 159.47(15) ?
    C14 C7 C8 C9 . . . . -83.3(2) ?
    C13 C8 C9 C10 . . . . -1.1(3) ?
    C7 C8 C9 C10 . . . . 174.74(17) ?
    C8 C9 C10 C11 . . . . 1.6(3) ?
    C9 C10 C11 C12 . . . . -0.9(3) ?
    C10 C11 C12 C13 . . . . -0.4(3) ?
    C9 C8 C13 C12 . . . . -0.2(3) ?
    C7 C8 C13 C12 . . . . -175.92(17) ?
    C11 C12 C13 C8 . . . . 0.9(3) ?
    N2 C7 C14 N4 . . . . 1.33(15) ?
    N3 C7 C14 N4 . . . . -111.96(13) ?
    C8 C7 C14 N4 . . . . 125.65(15) ?
    N2 C7 C14 N5 . . . . 114.86(13) ?
    N3 C7 C14 N5 . . . . 1.57(15) ?
    C8 C7 C14 N5 . . . . -120.81(15) ?
    N2 C7 C14 C15 . . . . -121.82(15) ?
    N3 C7 C14 C15 . . . . 124.89(14) ?
    C8 C7 C14 C15 . . . . 2.5(2) ?
    N4 C14 C15 C16 . . . . -32.1(2) ?
    N5 C14 C15 C16 . . . . -155.98(17) ?
    C7 C14 C15 C16 . . . . 86.0(2) ?
    N4 C14 C15 C20 . . . . 153.17(17) ?
    N5 C14 C15 C20 . . . . 29.3(2) ?
    C7 C14 C15 C20 . . . . -88.7(2) ?
    C20 C15 C16 C17 . . . . 2.2(3) ?
    C14 C15 C16 C17 . . . . -172.49(19) ?
    C15 C16 C17 C18 . . . . -0.4(3) ?
    C16 C17 C18 C19 . . . . -1.5(4) ?
    C17 C18 C19 C20 . . . . 1.5(3) ?
    C16 C15 C20 C19 . . . . -2.2(3) ?
    C14 C15 C20 C19 . . . . 172.53(18) ?
    C18 C19 C20 C15 . . . . 0.4(3) ?
    N6 C23 C24 O2 . . . . 65.1(3) ?
    N2 C3 N1 C4 . . . . -53.7(2) ?
    N2 C3 N1 C2 . . . . 74.92(19) ?
    N3 C4 N1 C3 . . . . 54.3(2) ?
    N3 C4 N1 C2 . . . . -75.12(18) ?
    C1 C2 N1 C3 . . . . 152.21(17) ?
    C1 C2 N1 C4 . . . . -80.1(2) ?
    N4 C5 N2 C7 . . . . 10.2(2) ?
    S1 C5 N2 C7 . . . . -173.19(13) ?
    N4 C5 N2 C3 . . . . 156.33(16) ?
    S1 C5 N2 C3 . . . . -27.1(3) ?
    N3 C7 N2 C5 . . . . 101.30(16) ?
    C8 C7 N2 C5 . . . . -133.09(15) ?
    C14 C7 N2 C5 . . . . -6.95(17) ?
    N3 C7 N2 C3 . . . . -48.59(19) ?
    C8 C7 N2 C3 . . . . 77.02(18) ?
    C14 C7 N2 C3 . . . . -156.84(14) ?
    N1 C3 N2 C5 . . . . -93.2(2) ?
    N1 C3 N2 C7 . . . . 52.3(2) ?
    N5 C6 N3 C7 . . . . -9.10(19) ?
    S2 C6 N3 C7 . . . . 173.37(12) ?
    N5 C6 N3 C4 . . . . -160.35(15) ?
    S2 C6 N3 C4 . . . . 22.1(2) ?
    N2 C7 N3 C6 . . . . -103.97(15) ?
    C8 C7 N3 C6 . . . . 129.58(15) ?
    C14 C7 N3 C6 . . . . 4.36(17) ?
    N2 C7 N3 C4 . . . . 50.70(18) ?
    C8 C7 N3 C4 . . . . -75.75(17) ?
    C14 C7 N3 C4 . . . . 159.04(13) ?
    N1 C4 N3 C6 . . . . 95.90(19) ?
    N1 C4 N3 C7 . . . . -54.72(19) ?
    N2 C5 N4 C14 . . . . -9.2(2) ?
    S1 C5 N4 C14 . . . . 174.18(13) ?
    N2 C5 N4 C21 . . . . -160.26(16) ?
    S1 C5 N4 C21 . . . . 23.2(3) ?
    N5 C14 N4 C5 . . . . -104.12(16) ?
    C15 C14 N4 C5 . . . . 130.19(16) ?
    C7 C14 N4 C5 . . . . 4.64(18) ?
    N5 C14 N4 C21 . . . . 50.83(18) ?
    C15 C14 N4 C21 . . . . -74.86(18) ?
    C7 C14 N4 C21 . . . . 159.59(14) ?
    N6 C21 N4 C5 . . . . 96.9(2) ?
    N6 C21 N4 C14 . . . . -53.6(2) ?
    N3 C6 N5 C14 . . . . 10.25(19) ?
    S2 C6 N5 C14 . . . . -172.23(12) ?
    N3 C6 N5 C22 . . . . 158.67(15) ?
    S2 C6 N5 C22 . . . . -23.8(2) ?
    N4 C14 N5 C6 . . . . 101.81(16) ?
    C15 C14 N5 C6 . . . . -132.65(15) ?
    C7 C14 N5 C6 . . . . -7.11(17) ?
    N4 C14 N5 C22 . . . . -50.61(18) ?
    C15 C14 N5 C22 . . . . 74.93(18) ?
    C7 C14 N5 C22 . . . . -159.53(13) ?
    N6 C22 N5 C6 . . . . -94.4(2) ?
    N6 C22 N5 C14 . . . . 53.41(19) ?
    N5 C22 N6 C21 . . . . -52.6(2) ?
    N5 C22 N6 C23 . . . . 75.5(2) ?
    N4 C21 N6 C22 . . . . 52.5(2) ?
    N4 C21 N6 C23 . . . . -77.0(2) ?
    C24 C23 N6 C22 . . . . 67.6(2) ?
    C24 C23 N6 C21 . . . . -165.17(18) ?
loop_
    _geom_hbond_atom_site_label_D
    _geom_hbond_atom_site_label_H
    _geom_hbond_atom_site_label_A
    _geom_hbond_site_symmetry_A
    _geom_hbond_distance_DH
    _geom_hbond_distance_HA
    _geom_hbond_distance_DA
    _geom_hbond_angle_DHA
    _geom_hbond_publ_flag
    O1 H1 S2 2_545 0.81(2) 2.605(19) 3.337(2) 151(3) yes
    O2 H2 S2 3_565 0.83(2) 2.599(14) 3.409(2) 165(4) yes
