# Supplementary material for: 2,6-Bis(2-hydroxy­ethyl)-8b,8c-diphenyl­perhydro-2,3a,4a,6,7a,8a-hexa­azacyclo­penta­[def]fluorene-4,8-dithione
Source: Acta Crystallogr Sect E Struct Rep Online. 2009 May 29;65(Pt 6):o1426. doi: 10.1107/S1600536809019230 (PMC2969711; doi:10.1107/S1600536809019230)
Supplement: Supplementary file 2 [file e-65-o1426-Isup2.hkl]

# 
# h,k,l, Fc-squared, Fo-squared, sigma(Fo-squared) and status flag 
# 
data_I
_shelx_title ' 071115cm in P2(1)/c' 
_shelx_refln_list_code          4 
_shelx_F_calc_maximum      192.95 
_exptl_crystal_F_000      1048.00 
_reflns_d_resolution_high  0.7828 
 
loop_ 
 _symmetry_equiv_pos_as_xyz 
 'x, y, z' 
 '-x, y+1/2, -z+1/2' 
 '-x, -y, -z' 
 'x, -y-1/2, z-1/2' 
 
_cell_length_a    10.8207 
_cell_length_b    11.9259 
_cell_length_c    18.7222 
_cell_angle_alpha  90.000 
_cell_angle_beta   95.917 
_cell_angle_gamma  90.000 
 
_shelx_F_squared_multiplier     1.000 
 
loop_ 
 _refln_index_h 
 _refln_index_k 
 _refln_index_l 
 _refln_F_squared_calc 
 _refln_F_squared_meas 
 _refln_F_squared_sigma 
 _refln_observed_status 
   1   0   0      893.64      474.48    217.27 o 
   2   0   0      403.61      420.89      7.08 o 
   3   0   0      514.94      520.59     17.54 o 
   4   0   0     3737.98     4092.32     51.18 o 
   5   0   0      162.11      148.87      6.15 o 
   6   0   0      949.61      939.78     16.21 o 
   7   0   0     2209.28     2211.74     33.91 o 
   8   0   0       11.74       12.27      3.97 o 
   9   0   0     1111.56     1098.24     29.26 o 
  10   0   0      865.41      840.07     20.59 o 
  11   0   0       21.38       20.71      9.53 o 
  12   0   0       28.21       38.09     11.84 o 
  13   0   0      234.28      270.48     23.68 o 
   1   1   0    29731.58    30016.76    212.94 o 
   2   1   0     1940.48     1681.06    220.35 o 
   3   1   0     3006.82     2274.47    578.08 o 
   4   1   0      605.88      661.07     14.46 o 
   5   1   0      495.73      456.70      7.31 o 
   6   1   0      710.63      678.00     17.92 o 
   7   1   0      460.22      516.95     10.64 o 
   8   1   0      251.92      242.24     19.60 o 
   9   1   0      684.46      663.39     57.07 o 
  10   1   0      224.72      206.18     30.63 o 
  11   1   0       16.77       12.81      5.27 o 
  12   1   0       13.37        8.25      6.12 o 
  13   1   0       13.47        8.46      6.88 o 
   0   2   0    12278.00    12937.41     81.86 o 
   1   2   0     4818.30     5320.01     27.18 o 
   2   2   0     2681.78     3068.38     23.35 o 
   3   2   0     1132.37     1220.75     20.06 o 
   4   2   0     2977.78     3245.28     21.06 o 
   5   2   0        3.28        2.32      1.50 o 
   6   2   0      597.40      668.08     12.10 o 
   7   2   0      253.14      229.72      6.98 o 
   8   2   0     1955.86     1983.01     49.92 o 
   9   2   0      429.54      431.53     12.25 o 
  10   2   0        6.12        4.87      3.87 o 
  11   2   0       91.43       91.49      8.02 o 
  12   2   0        8.53       11.45      6.50 o 
  13   2   0        7.56       15.92      8.69 o 
   1   3   0     2165.10     2366.93     19.58 o 
   2   3   0        5.65        8.15      1.25 o 
   3   3   0      746.54      846.64     12.47 o 
   4   3   0      105.51       73.85      3.31 o 
   5   3   0      365.72      517.86      9.65 o 
   6   3   0      337.20      370.13      7.56 o 
   7   3   0      124.59      137.08      5.44 o 
   8   3   0        2.22        4.00      2.44 o 
   9   3   0      263.27      243.69     14.06 o 
  10   3   0      200.38      204.80     21.25 o 
  11   3   0      126.15       91.42     20.33 o 
  12   3   0       88.37       46.38     29.15 o 
  13   3   0       64.80       90.46     13.74 o 
   0   4   0     1307.28     1632.67     15.69 o 
   1   4   0     3167.20     3304.40     40.33 o 
   2   4   0     4812.09     5241.32     21.50 o 
   3   4   0     1133.49     1054.44     13.03 o 
   4   4   0     1662.08     1770.01     16.14 o 
   5   4   0      189.14      266.43      6.19 o 
   6   4   0     2109.52     2134.45     18.05 o 
   7   4   0      281.05      235.26      6.85 o 
   8   4   0     1042.92      939.91     23.76 o 
   9   4   0      195.25      190.86      9.10 o 
  10   4   0      437.06      287.64    111.39 o 
  11   4   0      363.29      397.60     15.62 o 
  12   4   0       16.32       27.85      9.75 o 
  13   4   0      179.95      204.69     23.46 o 
   1   5   0        5.42        4.70      1.41 o 
   2   5   0       81.95       68.00      4.74 o 
   3   5   0     2002.46     2037.53     23.99 o 
   4   5   0     1003.73     1016.34     11.65 o 
   5   5   0       21.24       25.56      2.87 o 
   6   5   0        0.60        1.10      1.96 o 
   7   5   0      561.22      567.88     10.47 o 
   8   5   0       23.18       32.46      5.63 o 
   9   5   0       51.42       60.70      7.26 o 
  10   5   0      223.58      211.84     11.93 o 
  11   5   0       68.44       67.72     10.06 o 
  12   5   0       28.33       19.84      7.57 o 
   0   6   0       29.03       20.29      3.25 o 
   1   6   0      799.78      976.88     19.72 o 
   2   6   0        2.94        2.73      1.49 o 
   3   6   0     1430.23     1688.99     23.06 o 
   4   6   0       50.02       64.84      4.07 o 
   5   6   0        9.39       12.94      2.54 o 
   6   6   0       79.65       77.61      5.11 o 
   7   6   0      450.20      437.75     13.33 o 
   8   6   0        3.82        0.48      3.84 o 
   9   6   0        0.23        2.01      4.96 o 
  10   6   0      416.24      408.62     18.25 o 
  11   6   0      498.06      509.26     21.13 o 
  12   6   0        1.80        0.00      9.31 o 
   1   7   0      523.20      495.48      8.44 o 
   2   7   0       18.61       26.32      2.82 o 
   3   7   0     1328.05     1310.37     14.69 o 
   4   7   0      696.47      678.04     17.43 o 
   5   7   0      752.25      806.44     15.53 o 
   6   7   0      860.53      868.61     16.23 o 
   7   7   0        0.12        1.56      3.98 o 
   8   7   0       37.34       46.91      7.60 o 
   9   7   0       86.92      104.87     10.82 o 
  10   7   0       99.89      106.67     11.81 o 
  11   7   0        0.00        5.28      7.01 o 
  12   7   0       78.38       67.94     12.22 o 
   0   8   0      930.41      957.91     26.27 o 
   1   8   0      185.59      225.02      6.44 o 
   2   8   0       81.45       77.84      4.42 o 
   3   8   0      161.05      145.35     18.52 o 
   4   8   0      682.21      651.85     12.23 o 
   5   8   0     2701.41     2697.98     37.51 o 
   6   8   0       46.88       51.93      7.54 o 
   7   8   0       58.09       64.73      8.51 o 
   8   8   0        5.41        9.73      5.55 o 
   9   8   0        7.53       12.41      7.04 o 
  10   8   0      102.89      100.83     12.18 o 
  11   8   0      170.37      192.63     16.11 o 
   1   9   0     1113.99     1080.44     14.06 o 
   2   9   0      243.84      225.24      7.67 o 
   3   9   0       21.02       16.41      3.37 o 
   4   9   0       57.49       60.22      5.69 o 
   5   9   0       90.45       83.98      8.77 o 
   6   9   0      419.60      386.73     16.27 o 
   7   9   0      174.32      176.50     12.68 o 
   8   9   0      162.49      155.72     13.18 o 
   9   9   0        0.13        0.00      6.40 o 
  10   9   0        2.45        3.45      7.25 o 
  11   9   0       23.04       40.43     10.68 o 
   0  10   0        2.85        0.56      4.26 o 
   1  10   0       11.63       12.00      3.26 o 
   2  10   0       52.79       48.46      5.42 o 
   3  10   0      244.99      235.56      9.48 o 
   4  10   0        3.27        5.13      3.45 o 
   5  10   0        3.03        8.27      4.99 o 
   6  10   0       56.59       68.69      9.61 o 
   7  10   0      536.60      541.59     20.66 o 
   8  10   0       59.24       52.17      9.65 o 
   9  10   0       25.60       16.69      8.28 o 
  10  10   0       82.09       94.99     13.18 o 
   1  11   0        7.11       11.82      4.47 o 
   2  11   0       83.06       80.01      6.96 o 
   3  11   0       89.54      101.48      7.65 o 
   4  11   0       10.66       13.71      5.91 o 
   5  11   0      315.64      291.47     15.10 o 
   6  11   0        0.50        6.99      5.55 o 
   7  11   0       25.26       26.94      8.13 o 
   8  11   0       90.00       89.32     11.96 o 
   9  11   0       86.05       75.57     12.37 o 
   0  12   0        1.17        4.67      6.18 o 
   1  12   0       43.82       33.96      7.18 o 
   2  12   0        0.15        0.33      4.60 o 
   3  12   0       19.12       17.48      5.45 o 
   4  12   0      141.22      127.76     11.61 o 
   5  12   0      163.41      134.87     35.19 o 
   6  12   0        0.19        0.00      5.51 o 
   7  12   0       11.06       12.21      8.01 o 
   8  12   0       10.17       17.28      9.10 o 
   1  13   0        9.14        5.52      5.67 o 
   2  13   0       70.15       66.85      9.54 o 
   3  13   0       14.16        5.50      8.58 o 
   4  13   0        1.12        2.49      7.88 o 
   5  13   0        1.88        9.00      7.82 o 
   6  13   0       18.02       14.95      7.78 o 
   7  13   0       41.45       41.81      9.74 o 
   0  14   0      104.16      118.04     17.45 o 
   1  14   0       67.35       82.35     10.50 o 
   2  14   0       68.29       60.46     13.88 o 
   3  14   0        7.18        3.46      8.37 o 
   4  14   0       42.06       56.10     14.10 o 
   5  14   0       56.53       65.23     15.24 o 
   1  15   0       21.74       34.21      9.94 o 
   2  15   0       31.24       39.08     13.60 o 
 -13   1   1       26.20       14.21      8.52 o 
 -12   1   1        2.16        3.16      5.75 o 
 -11   1   1       51.97       60.04      6.87 o 
 -10   1   1       34.14       37.14      4.59 o 
  -9   1   1     1255.76     1178.15     17.31 o 
  -8   1   1      323.63      341.62      8.56 o 
  -7   1   1       96.42       93.77      4.69 o 
  -6   1   1     1234.21     1214.69     13.06 o 
  -5   1   1      503.68      400.34     76.22 o 
  -4   1   1     3302.16     3534.01    248.80 o 
  -3   1   1     4016.57     4302.38     41.49 o 
  -2   1   1    18273.67    19388.94    350.93 o 
  -1   1   1     1818.83     1918.30     12.99 o 
   0   1   1        6.10        2.11      0.36 o 
   1   1   1      397.63      339.74     51.83 o 
   2   1   1     3063.91     3304.35    222.71 o 
   3   1   1     3264.24     3206.69    242.65 o 
   4   1   1        0.21        1.29      1.10 o 
   5   1   1     2772.68     2645.69    296.60 o 
   6   1   1      822.09      878.15     16.59 o 
   7   1   1       13.70       15.40      2.97 o 
   8   1   1      314.26      296.71      9.05 o 
   9   1   1       26.60       25.70      4.53 o 
  10   1   1      166.10      190.29      9.21 o 
  11   1   1       39.90       50.13      8.13 o 
  12   1   1      123.46      129.74     12.44 o 
  13   1   1       64.07       54.50     10.28 o 
 -13   2   1      105.93      127.96     15.29 o 
 -12   2   1      153.67      142.43     15.09 o 
 -11   2   1       28.80       32.40      5.99 o 
 -10   2   1        1.97        2.23      3.58 o 
  -9   2   1       44.16       44.43      4.59 o 
  -8   2   1      686.10      642.12     11.44 o 
  -7   2   1      419.15      271.50     45.75 o 
  -6   2   1      157.38      141.53      4.99 o 
  -5   2   1     1867.14     1798.36     56.01 o 
  -4   2   1    24395.93    27210.90    233.88 o 
  -3   2   1      382.76      378.39      5.90 o 
  -2   2   1     1238.60     1223.07     15.16 o 
  -1   2   1       95.78       49.42      3.37 o 
   0   2   1     1053.38      949.67      6.43 o 
   1   2   1      823.87      754.33      5.55 o 
   2   2   1     5578.14     6606.88     40.65 o 
   3   2   1      208.86      172.52      8.45 o 
   4   2   1     5273.61     4514.47    767.24 o 
   5   2   1     2241.64     2729.06     30.17 o 
   6   2   1     2036.91     2163.46     24.64 o 
   7   2   1       57.98       52.23      3.83 o 
   8   2   1      102.57       97.66      6.61 o 
   9   2   1     1663.84     1421.59    178.78 o 
  10   2   1        0.57        0.00      3.19 o 
  11   2   1       42.17       41.05      8.00 o 
  12   2   1      273.43      292.60     16.02 o 
  13   2   1       96.16      101.40     14.38 o 
 -13   3   1       20.47       17.93     10.25 o 
 -12   3   1        0.60        0.00      5.29 o 
 -11   3   1       60.30       61.43      7.93 o 
 -10   3   1      178.23      191.41      9.72 o 
  -9   3   1      487.03      419.45     17.93 o 
  -8   3   1       34.00       27.85      3.59 o 
  -7   3   1      473.25      445.64     38.91 o 
  -6   3   1     1096.68     1109.44     15.11 o 
  -5   3   1     8154.90     9056.50    132.23 o 
  -4   3   1      325.22      245.40      5.38 o 
  -3   3   1      208.95      271.96      4.92 o 
  -2   3   1     2280.99     2771.88     21.66 o 
  -1   3   1    14303.65    15189.03    126.76 o 
   0   3   1    13470.73    14847.94     78.80 o 
   1   3   1     2787.11     2969.59     17.73 o 
   2   3   1      103.68      123.54      3.08 o 
   3   3   1     1929.57     2270.27     14.55 o 
   4   3   1     1580.13     1857.04     27.53 o 
   5   3   1       90.77       97.60      3.91 o 
   6   3   1     1042.78     1064.89     18.23 o 
   7   3   1        0.07        0.00      1.86 o 
   8   3   1      437.90      378.68     12.81 o 
   9   3   1      232.57      226.97      9.71 o 
  10   3   1       43.07       36.64      5.71 o 
  11   3   1       17.20       15.61      5.28 o 
  12   3   1       43.91       46.56     10.40 o 
  13   3   1       78.81       95.51     18.66 o 
 -13   4   1       15.59       17.93     12.12 o 
 -12   4   1        3.87        1.97      5.42 o 
 -11   4   1        0.70        3.05      4.56 o 
 -10   4   1       44.34       45.76      9.22 o 
  -9   4   1       75.31       72.38      7.59 o 
  -8   4   1        0.24        0.00      2.51 o 
  -7   4   1        0.06        0.00      2.17 o 
  -6   4   1        0.32       19.12     11.47 o 
  -5   4   1      637.27      563.39      8.83 o 
  -4   4   1     2278.80     2533.11     25.57 o 
  -3   4   1       30.43       37.75      2.45 o 
  -2   4   1      520.28      584.42      8.40 o 
  -1   4   1      567.05      629.57      7.86 o 
   0   4   1       19.74       37.29      2.33 o 
   1   4   1     1100.85      885.79     23.73 o 
   2   4   1       19.93       44.31      2.43 o 
   3   4   1      540.78      498.87      7.44 o 
   4   4   1      441.85      464.44      8.11 o 
   5   4   1     1546.47     1635.21     19.27 o 
   6   4   1      418.82      392.46      9.12 o 
   7   4   1       29.25       35.84      3.53 o 
   8   4   1       93.91       81.17     12.21 o 
   9   4   1       48.92       34.73     10.48 o 
  10   4   1        0.44        0.00      4.35 o 
  11   4   1       35.21       45.25      7.77 o 
  12   4   1        4.21        0.00      8.57 o 
  13   4   1       81.55       74.80     17.03 o 
 -13   5   1      143.60      147.93     21.73 o 
 -12   5   1       31.10       27.40      8.06 o 
 -11   5   1        3.67        9.97      5.89 o 
 -10   5   1      969.99      950.54     22.48 o 
  -9   5   1      124.78      156.86     10.69 o 
  -8   5   1       43.75       24.32      5.25 o 
  -7   5   1       17.67       24.63      3.36 o 
  -6   5   1       62.23       59.41      4.04 o 
  -5   5   1      267.35      208.35      5.84 o 
  -4   5   1      419.32      441.26      7.61 o 
  -3   5   1      269.24      308.03      5.99 o 
  -2   5   1      165.10      173.74      4.47 o 
  -1   5   1      311.97      357.56      5.99 o 
   0   5   1       81.73       85.86      3.28 o 
   1   5   1      260.98      250.06     20.37 o 
   2   5   1        4.61        7.69      1.62 o 
   3   5   1      723.34      693.33      8.80 o 
   4   5   1     3095.70     3185.46     41.50 o 
   5   5   1       58.43       33.44      3.07 o 
   6   5   1      173.37      182.03      5.86 o 
   7   5   1       44.63       43.13      4.85 o 
   8   5   1      475.67      458.09     12.49 o 
   9   5   1      107.96      122.08      9.28 o 
  10   5   1        6.90        3.02      5.10 o 
  11   5   1        1.31        1.33      5.99 o 
  12   5   1       50.32       43.91     13.20 o 
 -12   6   1       20.97       31.80      8.99 o 
 -11   6   1        4.27        2.67      6.78 o 
 -10   6   1      123.24      135.43     10.90 o 
  -9   6   1      967.94      992.19     22.28 o 
  -8   6   1       26.83       34.12      5.96 o 
  -7   6   1        0.09        0.13      2.80 o 
  -6   6   1       84.08       84.06      5.29 o 
  -5   6   1      712.56      608.32     14.55 o 
  -4   6   1       69.82       72.38      4.01 o 
  -3   6   1       89.10      117.43     10.79 o 
  -2   6   1      344.92      357.77      6.69 o 
  -1   6   1     2765.40     2821.77     26.49 o 
   0   6   1      129.96      110.37      4.03 o 
   1   6   1     1975.22     2076.43     16.42 o 
   2   6   1        0.60       12.13      2.11 o 
   3   6   1     2741.14     2822.44     23.62 o 
   4   6   1     1075.55     1027.98     17.88 o 
   5   6   1      343.62      336.89     12.53 o 
   6   6   1       89.81       92.82      6.01 o 
   7   6   1      583.97      598.64     15.36 o 
   8   6   1      309.78      310.29     14.26 o 
   9   6   1       16.83       15.34      6.03 o 
  10   6   1      421.12      370.56     17.30 o 
  11   6   1      104.01      107.96     12.28 o 
  12   6   1        6.08        0.55      7.58 o 
 -12   7   1       28.28       20.17      9.97 o 
 -11   7   1       37.91       41.00     10.15 o 
 -10   7   1       68.51       76.20     10.53 o 
  -9   7   1       19.41       16.05      6.52 o 
  -8   7   1       64.50       57.84      7.34 o 
  -7   7   1      264.21      237.35     10.96 o 
  -6   7   1      531.48      533.64     11.70 o 
  -5   7   1       13.73       13.02      3.10 o 
  -4   7   1      305.33      315.84      8.37 o 
  -3   7   1      470.61      480.80     12.33 o 
  -2   7   1       20.05       21.63      2.64 o 
  -1   7   1     1371.02     1633.68     20.75 o 
   0   7   1      781.75      824.18     10.67 o 
   1   7   1       72.83       92.04      4.23 o 
   2   7   1        0.27        0.29      1.69 o 
   3   7   1      298.36      268.50      6.71 o 
   4   7   1       19.00       20.05      2.93 o 
   5   7   1       16.57       18.72      3.03 o 
   6   7   1        2.63        0.10      3.55 o 
   7   7   1      167.91      141.79     10.64 o 
   8   7   1       50.53       49.12      7.81 o 
   9   7   1       37.99       39.05      8.04 o 
  10   7   1      225.37      222.39     15.18 o 
  11   7   1       13.15       12.61      8.06 o 
  12   7   1        7.41       12.48      9.04 o 
 -11   8   1       31.81       20.82      9.16 o 
 -10   8   1        0.64        0.00      5.30 o 
  -9   8   1       46.09       47.10      9.12 o 
  -8   8   1       17.97        7.65      5.67 o 
  -7   8   1      698.89      634.91     20.10 o 
  -6   8   1       48.14       56.88      5.52 o 
  -5   8   1     2587.61     2548.25     48.69 o 
  -4   8   1       68.95       67.02      7.80 o 
  -3   8   1      308.24      321.60      8.74 o 
  -2   8   1      215.79      210.94      7.01 o 
  -1   8   1     1208.90     1240.24     14.02 o 
   0   8   1      231.36      237.78      6.59 o 
   1   8   1      930.07      900.82     12.06 o 
   2   8   1      690.99      716.96     11.54 o 
   3   8   1      848.83      879.59     12.27 o 
   4   8   1      117.70      147.48      7.17 o 
   5   8   1      579.94      563.27     18.50 o 
   6   8   1      328.08      292.44     13.47 o 
   7   8   1       27.32       17.80      6.11 o 
   8   8   1       18.42       22.81      6.69 o 
   9   8   1        9.22        6.48      6.52 o 
  10   8   1       16.45       11.15      7.37 o 
  11   8   1       31.50       42.57     10.07 o 
 -11   9   1       43.61       52.59     11.25 o 
 -10   9   1      116.83      118.15     13.56 o 
  -9   9   1       65.58       90.47     11.72 o 
  -8   9   1       57.53       65.07      9.95 o 
  -7   9   1      157.38      133.70     11.65 o 
  -6   9   1      393.89      364.38     15.62 o 
  -5   9   1       52.79       49.70      5.77 o 
  -4   9   1      602.33      556.60     13.15 o 
  -3   9   1       46.79       57.36      5.06 o 
  -2   9   1      176.47      167.75      7.35 o 
  -1   9   1       17.20       13.69      3.14 o 
   0   9   1      140.17      132.74      5.63 o 
   1   9   1      469.97      471.15      9.58 o 
   2   9   1        1.85        0.69      2.25 o 
   3   9   1      386.14      374.06     20.85 o 
   4   9   1       45.37       39.92      4.98 o 
   5   9   1     1019.91      989.53     30.59 o 
   6   9   1       42.98       50.36      7.96 o 
   7   9   1       12.64       13.51      6.42 o 
   8   9   1       78.50      101.52     11.26 o 
   9   9   1       55.40       84.92     11.59 o 
  10   9   1       63.52       69.41     11.54 o 
  11   9   1       78.94       65.73     12.01 o 
 -10  10   1       20.82       19.69      9.00 o 
  -9  10   1      137.73      132.18     13.77 o 
  -8  10   1      178.44      164.39     14.02 o 
  -7  10   1      176.57      181.82     13.67 o 
  -6  10   1        0.01        2.41      4.71 o 
  -5  10   1       26.48       17.91      6.08 o 
  -4  10   1      154.11      156.96      8.52 o 
  -3  10   1     1601.17     1593.26     22.82 o 
  -2  10   1      123.75      115.77      6.69 o 
  -1  10   1        1.33        0.67      2.75 o 
   0  10   1      381.94      365.48      9.92 o 
   1  10   1     2191.30     2117.13     24.96 o 
   2  10   1        1.51        4.65      3.18 o 
   3  10   1      113.34       93.81     13.07 o 
   4  10   1      182.89      188.18     11.71 o 
   5  10   1        2.90        0.00      4.65 o 
   6  10   1      128.77      149.29     12.18 o 
   7  10   1      123.99      134.20     12.26 o 
   8  10   1       26.02       24.28      8.05 o 
   9  10   1        1.66        0.00      6.65 o 
  10  10   1       59.20       61.95     11.75 o 
  -9  11   1        3.84        9.10      8.21 o 
  -8  11   1      123.95      134.54     13.67 o 
  -7  11   1        8.88       11.73      7.26 o 
  -6  11   1        3.07        5.62      5.40 o 
  -5  11   1       68.29       58.39      8.70 o 
  -4  11   1       46.65       37.86      5.74 o 
  -3  11   1        4.95        7.36      3.81 o 
  -2  11   1        1.86        3.85      3.60 o 
  -1  11   1        0.24        5.02      4.23 o 
   0  11   1        6.70        4.26      3.66 o 
   1  11   1      273.19      239.04     10.83 o 
   2  11   1        0.29        0.00      3.92 o 
   3  11   1      201.18      178.63      9.16 o 
   4  11   1       79.56       72.22      9.16 o 
   5  11   1       12.19        9.77      6.17 o 
   6  11   1      426.39      411.63     18.65 o 
   7  11   1        0.20        4.19      6.77 o 
   8  11   1        1.23        3.93      7.55 o 
   9  11   1       24.30       41.32     10.98 o 
  -8  12   1       35.80       34.44     10.29 o 
  -7  12   1       71.73      100.62     12.28 o 
  -6  12   1        0.17        0.00      5.63 o 
  -5  12   1        0.00        0.73      5.88 o 
  -4  12   1       19.60       17.46      6.70 o 
  -3  12   1        2.36        3.54      4.61 o 
  -2  12   1       88.20       83.18      9.51 o 
  -1  12   1        0.02        0.00      4.48 o 
   0  12   1       19.85       30.17      6.59 o 
   1  12   1       42.74       51.57      7.93 o 
   2  12   1      691.18      654.60     18.42 o 
   3  12   1        0.10        0.00      6.13 o 
   4  12   1       32.33       20.28      7.90 o 
   5  12   1      181.61      176.32     13.72 o 
   6  12   1       31.43       31.00      8.26 o 
   7  12   1       24.60       24.32      9.18 o 
   8  12   1      222.27      244.90     17.78 o 
  -7  13   1        5.84        2.50      7.13 o 
  -6  13   1       33.17       35.44      9.58 o 
  -5  13   1       25.35       25.15      8.66 o 
  -4  13   1        2.71        4.49      8.36 o 
  -3  13   1      106.72       95.86     10.77 o 
  -2  13   1      114.78      118.69     11.51 o 
  -1  13   1      113.95      105.11     11.07 o 
   0  13   1       28.31       17.90      6.66 o 
   1  13   1      322.81      323.85     15.79 o 
   2  13   1      251.46      309.80     23.00 o 
   3  13   1        0.74        2.23      7.77 o 
   4  13   1        1.15        0.00      6.47 o 
   5  13   1        0.86        0.00      7.04 o 
   6  13   1       99.58      127.80     16.22 o 
   7  13   1      146.41      141.18     14.97 o 
  -5  14   1        0.75        0.00      8.77 o 
  -4  14   1       39.73       44.73     13.82 o 
  -3  14   1        8.73        5.35      8.47 o 
  -2  14   1        9.16       13.93      6.68 o 
  -1  14   1       11.61       13.88      6.69 o 
   0  14   1       17.60       22.30      6.88 o 
   1  14   1        1.18        6.66      6.23 o 
   2  14   1       17.48       16.17      9.15 o 
   3  14   1       12.87       20.17     10.68 o 
   4  14   1       27.27       38.13     12.78 o 
   5  14   1       37.59       42.20     12.92 o 
  -2  15   1       91.48      105.86     18.37 o 
  -1  15   1        3.32       10.73      7.13 o 
   0  15   1       14.41       23.85      7.97 o 
   1  15   1       21.94       20.56     11.12 o 
   2  15   1       23.70       20.81     10.86 o 
 -13   0   2       14.78       10.99     10.12 o 
 -12   0   2       26.51        0.00     11.56 o 
 -11   0   2      679.79      501.68    137.69 o 
 -10   0   2      901.36      731.66    197.84 o 
  -9   0   2       84.57       48.72     20.58 o 
  -8   0   2     2164.17     1668.63    461.25 o 
  -7   0   2       53.37       32.99     13.91 o 
  -6   0   2        2.91        3.06      2.20 o 
  -5   0   2      999.32      996.42     23.37 o 
  -4   0   2    16120.96    17839.65    154.91 o 
  -3   0   2     1408.85     1454.12     14.68 o 
  -2   0   2    13123.92    14472.68     66.14 o 
  -1   0   2    22405.31    22486.51    556.71 o 
   0   0   2        4.69        6.81      2.76 o 
   1   0   2    11421.13    13000.16    123.88 o 
   2   0   2    17971.84    19516.27    299.45 o 
   3   0   2     5906.11     6531.66     75.28 o 
   4   0   2     5019.04     5402.16     40.55 o 
   5   0   2     2652.03     2759.12     34.08 o 
   6   0   2      687.86      553.83     12.10 o 
   7   0   2      669.18      694.30     14.79 o 
   8   0   2      745.48      796.52     17.01 o 
   9   0   2        3.55        6.81      6.42 o 
  10   0   2      387.86      338.72     22.17 o 
  11   0   2      105.22       88.17     21.63 o 
  12   0   2       88.17       90.69     15.33 o 
  13   0   2       66.64       51.85     14.25 o 
 -13   1   2      114.02      119.46     14.74 o 
 -12   1   2       89.68      104.84     11.46 o 
 -11   1   2        3.45        5.43      4.32 o 
 -10   1   2     1324.38     1308.54     19.54 o 
  -9   1   2     2032.14     1998.05     21.25 o 
  -8   1   2        4.42        3.92      2.40 o 
  -7   1   2      752.66      727.46     11.27 o 
  -6   1   2     1792.30     1910.20     16.57 o 
  -5   1   2       13.50       14.26      2.06 o 
  -4   1   2      211.12      241.03      5.06 o 
  -3   1   2     3671.18     4282.58     35.16 o 
  -2   1   2      793.37      830.78      6.74 o 
  -1   1   2     1559.48     1644.39      8.31 o 
   0   1   2    19257.98    19535.79    303.61 o 
   1   1   2       50.87       26.81      3.91 o 
   2   1   2     3740.54     4063.42     34.05 o 
   3   1   2      107.82       98.37      2.60 o 
   4   1   2     3463.16     3923.27     32.96 o 
   5   1   2        0.45        0.79      1.37 o 
   6   1   2     3359.68     3627.71     78.25 o 
   7   1   2     3739.42     4028.08     60.24 o 
   8   1   2       40.08       42.18      3.86 o 
   9   1   2     3480.58     3573.96     44.39 o 
  10   1   2       66.61       55.71      7.84 o 
  11   1   2      179.07      210.66     13.06 o 
  12   1   2        1.96        2.93      6.08 o 
  13   1   2       99.24      104.86     12.60 o 
 -13   2   2       14.90       18.48     10.09 o 
 -12   2   2      176.90      193.30     12.40 o 
 -11   2   2       19.42       13.74      4.72 o 
 -10   2   2        2.59        1.86      3.00 o 
  -9   2   2       26.40       24.27      3.85 o 
  -8   2   2      262.74      228.99      7.74 o 
  -7   2   2      246.61      248.93      6.97 o 
  -6   2   2      923.17      976.74     12.07 o 
  -5   2   2     6196.87     7112.49     37.21 o 
  -4   2   2       95.84       97.73      3.72 o 
  -3   2   2     2913.95     3147.73     27.92 o 
  -2   2   2       42.80       41.98      1.83 o 
  -1   2   2    14368.65    15466.40    127.65 o 
   0   2   2      102.21       69.66      1.79 o 
   1   2   2      752.02      796.72      5.63 o 
   2   2   2      595.49      667.83     38.53 o 
   3   2   2     1352.33     1356.90     16.15 o 
   4   2   2      475.12      423.79      7.29 o 
   5   2   2        1.35        1.15      1.39 o 
   6   2   2      590.80      616.36      9.57 o 
   7   2   2        1.95        5.50      2.18 o 
   8   2   2      401.92      383.00     11.83 o 
   9   2   2      259.08      200.17     83.59 o 
  10   2   2      440.20      387.55     18.10 o 
  11   2   2       31.18       21.03      8.28 o 
  12   2   2       55.63       60.41      9.56 o 
  13   2   2        2.28        5.16      7.96 o 
 -13   3   2      189.36      232.34     19.90 o 
 -12   3   2        3.96        4.50      5.55 o 
 -11   3   2      163.03      163.82     11.08 o 
 -10   3   2      483.02      469.32     15.34 o 
  -9   3   2      281.90      279.74      8.68 o 
  -8   3   2      701.77      671.44     11.96 o 
  -7   3   2      416.29      381.17      8.52 o 
  -6   3   2      333.74      332.66      7.40 o 
  -5   3   2       33.72       27.52      2.75 o 
  -4   3   2     7984.76     9322.44     81.10 o 
  -3   3   2     1232.07     1406.12     12.79 o 
  -2   3   2     4440.99     5167.38    123.09 o 
  -1   3   2     6156.76     6880.21     46.71 o 
   0   3   2    16299.11    17665.36     88.71 o 
   1   3   2     1250.12     1402.42      8.89 o 
   2   3   2     1351.71     1556.92     10.40 o 
   3   3   2     5367.55     6114.35     51.87 o 
   4   3   2        3.27        3.39      1.37 o 
   5   3   2       69.53       70.01     12.89 o 
   6   3   2      253.51      222.66      5.81 o 
   7   3   2     1641.90     1648.64     27.65 o 
   8   3   2     1160.60     1172.99     22.88 o 
   9   3   2       40.73       34.32      5.21 o 
  10   3   2      556.42      553.09     18.81 o 
  11   3   2      386.36      379.31     16.94 o 
  12   3   2       47.45       54.44     14.33 o 
  13   3   2       84.25       81.23     17.40 o 
 -13   4   2      124.75      146.74     17.14 o 
 -12   4   2        3.46        2.52      5.26 o 
 -11   4   2       48.28       59.16      8.06 o 
 -10   4   2       47.28       37.94      6.51 o 
  -9   4   2        1.46        0.52      3.87 o 
  -8   4   2       19.05       25.69      4.26 o 
  -7   4   2        2.11        9.28      2.57 o 
  -6   4   2      156.36      199.04     12.98 o 
  -5   4   2     2916.88     3025.98    104.35 o 
  -4   4   2      836.18     1042.12     14.97 o 
  -3   4   2        0.86        2.43      1.26 o 
  -2   4   2      125.32      122.88      6.21 o 
  -1   4   2       33.00       45.79      4.74 o 
   0   4   2      308.40      308.70      4.98 o 
   1   4   2       12.66       13.48      1.55 o 
   2   4   2     1449.09     1594.83     18.36 o 
   3   4   2     1589.03     1660.59     14.37 o 
   4   4   2      532.52      485.86      7.20 o 
   5   4   2        1.50        0.17      1.53 o 
   6   4   2      524.22      513.34      8.64 o 
   7   4   2       31.72       24.93     10.41 o 
   8   4   2      700.49      606.75     26.66 o 
   9   4   2        0.03        0.00      3.41 o 
  10   4   2      131.86      132.52      8.85 o 
  11   4   2        5.17        7.86      8.96 o 
  12   4   2       33.84       24.77     11.92 o 
  13   4   2       21.81       29.60     13.88 o 
 -13   5   2       47.02       51.86     10.27 o 
 -12   5   2       30.67       27.24      7.53 o 
 -11   5   2       51.34       38.55      7.31 o 
 -10   5   2       81.23       67.51      8.35 o 
  -9   5   2        7.79       11.59      4.97 o 
  -8   5   2     1067.18     1015.95     16.53 o 
  -7   5   2      235.03      220.42      7.81 o 
  -6   5   2        4.50       10.65      2.46 o 
  -5   5   2        5.37        4.70      1.85 o 
  -4   5   2     1949.14     2229.11     30.84 o 
  -3   5   2      351.30      330.70      6.34 o 
  -2   5   2      330.47      277.53      5.27 o 
  -1   5   2     2202.64     2184.33     47.31 o 
   0   5   2      219.63      271.00      5.58 o 
   1   5   2     5166.73     5957.25     26.48 o 
   2   5   2        5.29        6.79      1.59 o 
   3   5   2      330.31      313.21      6.04 o 
   4   5   2      841.95      899.94     16.57 o 
   5   5   2     2060.85     2297.77     20.48 o 
   6   5   2       96.61      101.95      6.02 o 
   7   5   2       21.14       21.99      3.96 o 
   8   5   2       46.06       51.08      5.67 o 
   9   5   2       32.76       14.89      9.80 o 
  10   5   2        0.02        0.00      5.25 o 
  11   5   2       12.22       13.50      7.28 o 
  12   5   2        0.02        0.00      9.42 o 
 -12   6   2       79.20       76.60     11.29 o 
 -11   6   2       22.18       23.26     11.85 o 
 -10   6   2      147.53      159.46     11.50 o 
  -9   6   2      662.90      582.11     17.46 o 
  -8   6   2      245.42      244.66     11.15 o 
  -7   6   2       55.31       64.27      5.36 o 
  -6   6   2       18.00       18.08      3.48 o 
  -5   6   2      213.33      221.29      7.26 o 
  -4   6   2       25.01       37.68      3.02 o 
  -3   6   2      261.47      261.16      6.83 o 
  -2   6   2      280.45      247.72      5.58 o 
  -1   6   2       52.70       41.31      2.86 o 
   0   6   2        0.08        2.23      1.45 o 
   1   6   2      322.22      402.08      7.02 o 
   2   6   2     2032.46     2100.66     17.21 o 
   3   6   2       31.51       30.87      2.81 o 
   4   6   2       17.82       20.80      2.71 o 
   5   6   2        4.90        3.19      2.08 o 
   6   6   2       65.49       66.04      5.53 o 
   7   6   2        1.30        0.00      3.32 o 
   8   6   2       29.12       27.56      6.47 o 
   9   6   2       33.63       34.93      7.19 o 
  10   6   2        0.75        0.00      5.05 o 
  11   6   2       36.00       18.72     11.58 o 
  12   6   2      172.65      201.50     23.49 o 
 -12   7   2      184.13      247.73     17.33 o 
 -11   7   2      449.47      455.83     21.15 o 
 -10   7   2       58.25       59.22     10.00 o 
  -9   7   2       89.91      100.95      9.51 o 
  -8   7   2       61.03       56.03      7.39 o 
  -7   7   2      671.43      626.33     13.37 o 
  -6   7   2      100.40       96.07      6.08 o 
  -5   7   2      104.01       97.48      5.77 o 
  -4   7   2     1140.09      973.46    102.41 o 
  -3   7   2     1088.81     1128.61     21.37 o 
  -2   7   2        2.43       10.46      2.16 o 
  -1   7   2       22.74       21.18      2.56 o 
   0   7   2      626.27      519.08      8.57 o 
   1   7   2     5380.86     5473.21     39.07 o 
   2   7   2     1143.89     1021.90     12.01 o 
   3   7   2        2.29        0.97      1.90 o 
   4   7   2      993.89     1002.36     12.53 o 
   5   7   2      618.32      636.30     19.78 o 
   6   7   2      354.44      367.28     14.33 o 
   7   7   2       29.09       36.77      6.87 o 
   8   7   2      198.79      178.09     12.40 o 
   9   7   2       54.81       67.93      9.51 o 
  10   7   2      553.65      524.64     20.86 o 
  11   7   2       97.99      111.16     12.97 o 
  12   7   2       46.35       51.95     11.14 o 
 -11   8   2       19.65       14.51      8.72 o 
 -10   8   2       23.71       24.77      8.11 o 
  -9   8   2       18.18        9.19      6.25 o 
  -8   8   2       13.63        6.02      5.48 o 
  -7   8   2        4.93        8.51      4.86 o 
  -6   8   2       90.21       93.25      6.44 o 
  -5   8   2      567.52      560.05     13.36 o 
  -4   8   2      369.41      332.78      9.26 o 
  -3   8   2      612.73      586.23     11.61 o 
  -2   8   2      298.33      298.83      8.29 o 
  -1   8   2       82.12       78.60      4.53 o 
   0   8   2        2.21        5.85      2.16 o 
   1   8   2       85.08       72.98      5.28 o 
   2   8   2      269.56      242.08      6.65 o 
   3   8   2       35.97       26.19      3.55 o 
   4   8   2      219.08      231.84      7.69 o 
   5   8   2      239.95      238.49     12.10 o 
   6   8   2      632.95      606.83     18.91 o 
   7   8   2       59.67       70.20      8.80 o 
   8   8   2      142.74      145.77     11.99 o 
   9   8   2      141.98      145.00     12.89 o 
  10   8   2        1.73        0.09      6.81 o 
  11   8   2       19.01       25.32      9.39 o 
 -11   9   2        5.11        4.44      7.86 o 
 -10   9   2        2.80        2.36      6.91 o 
  -9   9   2       71.50       68.70     10.74 o 
  -8   9   2       10.25        4.25      6.28 o 
  -7   9   2      214.82      237.25     15.49 o 
  -6   9   2       43.07       35.56      5.38 o 
  -5   9   2      889.75      755.15     79.10 o 
  -4   9   2       25.16       26.65      4.32 o 
  -3   9   2     2412.50     2516.24     34.16 o 
  -2   9   2      472.07      409.42     10.22 o 
  -1   9   2      594.43      528.38     11.20 o 
   0   9   2      149.21      155.48      5.92 o 
   1   9   2      439.26      493.60     10.64 o 
   2   9   2        8.66        5.24      2.74 o 
   3   9   2      477.03      481.14     11.96 o 
   4   9   2      292.57      287.99     12.87 o 
   5   9   2      265.92      281.47     13.34 o 
   6   9   2        0.31        0.00      4.25 o 
   7   9   2      271.25      260.65     14.67 o 
   8   9   2        0.41        6.16      6.01 o 
   9   9   2        0.55        2.53      6.40 o 
  10   9   2       14.58       17.58      8.73 o 
 -10  10   2       18.43       15.18      8.69 o 
  -9  10   2       42.63       56.40     10.89 o 
  -8  10   2        6.08        9.20      6.74 o 
  -7  10   2        0.47        0.00      5.63 o 
  -6  10   2        5.71        7.98      5.38 o 
  -5  10   2       15.58       22.55      4.66 o 
  -4  10   2      302.88      287.95      9.92 o 
  -3  10   2      151.10      133.14      7.40 o 
  -2  10   2        0.75        2.05      2.94 o 
  -1  10   2        0.49        0.00      2.60 o 
   0  10   2       14.45        9.24      3.46 o 
   1  10   2       70.46       74.25      6.15 o 
   2  10   2       38.89       31.65      5.16 o 
   3  10   2       17.53       16.15      3.94 o 
   4  10   2     1065.16     1005.25     44.26 o 
   5  10   2       20.78       29.57      7.00 o 
   6  10   2      551.35      551.59     19.84 o 
   7  10   2       75.47       75.39     10.66 o 
   8  10   2       78.73       87.30     11.71 o 
   9  10   2       46.66       55.19     10.52 o 
  10  10   2       14.35       11.94      8.64 o 
  -9  11   2       34.28       46.53     10.45 o 
  -8  11   2       55.54       67.82     11.10 o 
  -7  11   2       14.72       11.75      6.19 o 
  -6  11   2       25.80       19.83      8.12 o 
  -5  11   2      730.28      752.34     22.53 o 
  -4  11   2        7.77       17.11      4.74 o 
  -3  11   2      376.81      435.55     13.19 o 
  -2  11   2        3.19       13.41      4.25 o 
  -1  11   2      465.17      495.64     13.44 o 
   0  11   2       73.43       58.83      6.86 o 
   1  11   2       63.48       72.32      7.36 o 
   2  11   2      593.89      599.97     16.48 o 
   3  11   2      522.26      505.56     25.37 o 
   4  11   2       35.62       37.52      7.43 o 
   5  11   2       26.50       19.78      6.79 o 
   6  11   2        0.89        0.00      6.09 o 
   7  11   2      250.16      209.61     15.07 o 
   8  11   2       27.31       34.43      9.50 o 
   9  11   2       33.11       39.61     10.55 o 
  -8  12   2        4.36        2.77      8.29 o 
  -7  12   2       37.60       57.30      9.83 o 
  -6  12   2        0.67        4.10      6.17 o 
  -5  12   2       37.58       35.20      7.98 o 
  -4  12   2       67.05       64.31      8.15 o 
  -3  12   2      115.29      109.97      9.50 o 
  -2  12   2      294.81      291.89     14.37 o 
  -1  12   2        8.40        5.03      4.91 o 
   0  12   2      121.98      146.01     10.17 o 
   1  12   2      286.43      284.31     12.88 o 
   2  12   2       42.08       46.38      7.15 o 
   3  12   2      111.07       92.40     16.04 o 
   4  12   2        3.31        0.00      6.38 o 
   5  12   2       12.60       16.03      6.82 o 
   6  12   2       16.36       18.50      8.23 o 
   7  12   2       67.74       50.54     10.52 o 
   8  12   2       42.11       45.56     10.72 o 
  -7  13   2        5.67       11.50      8.49 o 
  -6  13   2        8.68        6.19      7.90 o 
  -5  13   2        0.93        0.00      6.36 o 
  -4  13   2       29.43       36.35     11.96 o 
  -3  13   2      231.14      230.02     14.25 o 
  -2  13   2        0.05        0.00      5.00 o 
  -1  13   2       67.87       74.62      9.85 o 
   0  13   2       32.33       28.60      7.42 o 
   1  13   2       12.40       14.69      6.50 o 
   2  13   2      475.34      411.83     26.26 o 
   3  13   2       42.64       50.29     10.66 o 
   4  13   2       25.21       22.23     10.32 o 
   5  13   2        1.18        2.98      6.92 o 
   6  13   2       13.62       22.79     10.34 o 
  -5  14   2        0.13        0.00      7.12 o 
  -4  14   2        4.15       10.33      9.71 o 
  -3  14   2       10.64        9.31      8.86 o 
  -2  14   2        2.05       11.23      6.18 o 
  -1  14   2       15.35       14.02      6.99 o 
   0  14   2       94.11      103.44     11.63 o 
   1  14   2       82.48       71.26     14.34 o 
   2  14   2       45.62       66.82     14.31 o 
   3  14   2        0.06        4.61      9.13 o 
   4  14   2      112.80      139.87     20.21 o 
   5  14   2        3.77       12.41      8.82 o 
  -2  15   2      103.57      128.61     13.42 o 
  -1  15   2       52.94       59.68     10.12 o 
   0  15   2        3.19        1.08      8.55 o 
   1  15   2       71.87       88.01     17.60 o 
 -13   1   3      245.73      258.56     19.63 o 
 -12   1   3       80.58       92.30      9.71 o 
 -11   1   3        9.06       12.95      4.22 o 
 -10   1   3       43.23       39.22      4.81 o 
  -9   1   3       16.33       22.58      3.86 o 
  -8   1   3      736.73      734.52     12.37 o 
  -7   1   3       79.49       75.91      4.53 o 
  -6   1   3      778.82      740.99     10.63 o 
  -5   1   3      215.56      232.62      5.66 o 
  -4   1   3     4629.39     5050.71     24.73 o 
  -3   1   3     1414.13     1409.34     10.69 o 
  -2   1   3     2707.54     3194.91     14.16 o 
  -1   1   3      506.92      550.33     25.45 o 
   0   1   3       60.99       65.53      3.37 o 
   1   1   3     7108.91     7833.64     45.67 o 
   2   1   3     4859.31     5316.70     49.41 o 
   3   1   3     8714.78     9375.98     59.42 o 
   4   1   3      963.04      880.20     19.39 o 
   5   1   3     2372.89     2702.93     32.46 o 
   6   1   3        2.02        5.28      1.79 o 
   7   1   3       17.85       19.48      2.77 o 
   8   1   3       92.16       97.71      8.05 o 
   9   1   3      218.13      193.36     11.37 o 
  10   1   3       33.90       45.66      7.30 o 
  11   1   3       69.91       75.40      9.71 o 
  12   1   3      159.53      171.08     13.58 o 
  13   1   3       36.74       34.16      8.99 o 
 -13   2   3      112.97      131.99     16.24 o 
 -12   2   3        0.28        0.00      4.86 o 
 -11   2   3        0.04        0.51      4.25 o 
 -10   2   3       20.99       22.02      4.19 o 
  -9   2   3     2422.62     2434.31     32.76 o 
  -8   2   3      311.15      314.19      8.47 o 
  -7   2   3      125.78      109.38      5.16 o 
  -6   2   3        3.09        1.96      1.74 o 
  -5   2   3       97.38      120.56      4.43 o 
  -4   2   3       60.09       52.42      2.93 o 
  -3   2   3       61.64       53.29      2.52 o 
  -2   2   3      164.41      246.63      4.14 o 
  -1   2   3     8327.61     8945.78     38.73 o 
   0   2   3    14852.25    16207.51     99.90 o 
   1   2   3      936.52      938.94      7.09 o 
   2   2   3     1220.58     1328.10     17.08 o 
   3   2   3     1515.30     1754.57     16.30 o 
   4   2   3      573.46      591.33      8.71 o 
   5   2   3      356.11      302.67      8.94 o 
   6   2   3     1353.01     1372.68     22.64 o 
   7   2   3       74.27       79.18      5.97 o 
   8   2   3      703.52      671.98     13.91 o 
   9   2   3      376.43      383.26     11.72 o 
  10   2   3       15.73       14.42      5.68 o 
  11   2   3        3.09        3.50      5.39 o 
  12   2   3       27.50       21.14      7.71 o 
  13   2   3      137.44       98.59     47.78 o 
 -13   3   3      376.08      422.70     20.40 o 
 -12   3   3        0.40        0.00      5.08 o 
 -11   3   3      290.19      281.12     13.32 o 
 -10   3   3       82.70       89.37      6.82 o 
  -9   3   3        3.22        2.25      2.83 o 
  -8   3   3       60.96       54.56      4.54 o 
  -7   3   3      697.32      699.57     12.14 o 
  -6   3   3      410.55      391.25      8.91 o 
  -5   3   3      544.02      588.43      8.99 o 
  -4   3   3      119.47       77.61      3.42 o 
  -3   3   3     1005.44     1068.47      9.87 o 
  -2   3   3     2248.39     2441.81     35.14 o 
  -1   3   3     3219.67     3460.07     24.80 o 
   0   3   3        3.52        3.36      0.95 o 
   1   3   3    16001.43    16717.03     42.80 o 
   2   3   3     9236.37     9661.91     61.75 o 
   3   3   3     2969.94     3238.56     27.45 o 
   4   3   3      722.38      723.04     99.30 o 
   5   3   3     1035.16     1109.59     15.39 o 
   6   3   3      381.62      328.63      6.67 o 
   7   3   3       47.50       42.45      4.55 o 
   8   3   3      189.39      178.53      8.19 o 
   9   3   3      209.30      195.72     10.19 o 
  10   3   3      213.24      180.02     11.96 o 
  11   3   3        0.18        5.68      6.79 o 
  12   3   3       24.75       25.91     11.37 o 
  13   3   3        0.02        0.00      9.23 o 
 -13   4   3       11.18        7.45      6.46 o 
 -12   4   3      123.40      112.55     10.89 o 
 -11   4   3       13.78       13.42      5.62 o 
 -10   4   3       28.50       28.12      6.03 o 
  -9   4   3       47.42       45.71      5.17 o 
  -8   4   3       11.68       16.64      3.72 o 
  -7   4   3       85.31       88.72      5.03 o 
  -6   4   3      175.67      189.83      6.02 o 
  -5   4   3       43.81       48.70      3.40 o 
  -4   4   3       25.10       31.67      2.51 o 
  -3   4   3     2986.73     2861.21    138.96 o 
  -2   4   3       35.08       35.51      2.71 o 
  -1   4   3      912.80      985.68      8.99 o 
   0   4   3      707.57      770.71     10.12 o 
   1   4   3     5506.30     6100.32     26.97 o 
   2   4   3      688.71      706.74      7.45 o 
   3   4   3     1256.46     1233.78     15.83 o 
   4   4   3      412.96      488.25      6.94 o 
   5   4   3      320.36      302.14      6.03 o 
   6   4   3      195.88      105.97     33.23 o 
   7   4   3      359.13      321.91      9.74 o 
   8   4   3      233.48      219.39      8.93 o 
   9   4   3       20.98       30.55      5.20 o 
  10   4   3      100.81       94.31      8.76 o 
  11   4   3        1.54        1.16      8.13 o 
  12   4   3       12.82       12.73     10.39 o 
 -13   5   3        0.18        5.46      6.45 o 
 -12   5   3       57.21       54.97      9.14 o 
 -11   5   3       30.12       21.60      6.42 o 
 -10   5   3       65.25       53.48      7.26 o 
  -9   5   3      173.87      159.06     20.72 o 
  -8   5   3      137.52      141.15     16.85 o 
  -7   5   3       76.31       69.42      8.59 o 
  -6   5   3      267.66      312.58      9.38 o 
  -5   5   3     1360.06     1386.44     21.95 o 
  -4   5   3     2196.67     2372.88     40.70 o 
  -3   5   3        2.49        0.56      1.53 o 
  -2   5   3     2716.25     2908.60     39.13 o 
  -1   5   3       16.83       13.08      1.74 o 
   0   5   3      345.84      339.50      5.83 o 
   1   5   3       67.44       70.82      3.12 o 
   2   5   3     1018.02     1218.10     10.73 o 
   3   5   3      231.60      267.18      5.46 o 
   4   5   3      247.88      261.10      5.73 o 
   5   5   3      113.14      124.71      4.55 o 
   6   5   3     1490.08     1406.93     30.84 o 
   7   5   3      147.47      137.12      7.38 o 
   8   5   3       16.97        9.19      3.62 o 
   9   5   3       23.48       26.80      5.65 o 
  10   5   3      114.34      119.71     11.23 o 
  11   5   3        0.03        0.00      7.56 o 
  12   5   3      235.12      232.73     23.93 o 
 -12   6   3        0.01        0.00      6.17 o 
 -11   6   3        8.50       10.03      6.13 o 
 -10   6   3      563.14      521.11     18.02 o 
  -9   6   3        0.05        0.00      4.72 o 
  -8   6   3      132.58      106.74      6.91 o 
  -7   6   3      104.09      114.30      6.69 o 
  -6   6   3      938.59      920.90     14.93 o 
  -5   6   3      749.69      737.73     12.73 o 
  -4   6   3        0.08        2.24      2.02 o 
  -3   6   3      232.27      232.94      7.80 o 
  -2   6   3      667.78      560.30      8.12 o 
  -1   6   3     4089.29     4371.69     54.54 o 
   0   6   3       63.58      120.36      4.19 o 
   1   6   3        6.63       11.88      1.98 o 
   2   6   3      399.23      370.90      6.80 o 
   3   6   3      310.65      302.68      6.34 o 
   4   6   3      420.12      504.60      8.32 o 
   5   6   3      289.93      282.88      8.57 o 
   6   6   3      290.03      313.78     10.89 o 
   7   6   3      352.44      337.19     12.07 o 
   8   6   3       56.21       40.06      6.14 o 
   9   6   3       75.08       71.55      9.02 o 
  10   6   3        0.09        0.00      4.92 o 
  11   6   3       73.28       98.17     11.80 o 
  12   6   3       87.43      100.30     18.74 o 
 -12   7   3        8.71       11.55      7.64 o 
 -11   7   3        0.03        0.00      7.42 o 
 -10   7   3      106.18       92.44      9.96 o 
  -9   7   3      252.28      247.40     12.78 o 
  -8   7   3       23.27       31.30      5.98 o 
  -7   7   3      477.57      456.89     11.83 o 
  -6   7   3        0.37        0.21      2.64 o 
  -5   7   3        1.96        2.05      2.45 o 
  -4   7   3        1.55        1.95      2.34 o 
  -3   7   3     1464.77     1581.38     21.49 o 
  -2   7   3      148.70      142.22      5.68 o 
  -1   7   3       69.61       63.55      4.18 o 
   0   7   3     1711.65     1991.99     57.33 o 
   1   7   3      795.43      925.23     11.29 o 
   2   7   3      246.87      270.59      6.46 o 
   3   7   3      439.39      400.25     12.03 o 
   4   7   3      303.18      298.80      7.86 o 
   5   7   3       80.73       84.46      6.89 o 
   6   7   3        0.15        0.81      3.39 o 
   7   7   3      303.67      287.80     13.68 o 
   8   7   3       58.07       46.07      7.94 o 
   9   7   3       42.59       46.87      8.68 o 
  10   7   3      128.74      147.51     14.10 o 
  11   7   3        3.95        0.00      6.17 o 
 -11   8   3        0.03        3.94      7.56 o 
 -10   8   3       44.16       52.98      9.85 o 
  -9   8   3      301.24      268.65     15.57 o 
  -8   8   3       49.89       62.63      8.13 o 
  -7   8   3        1.44        3.77      3.41 o 
  -6   8   3      515.77      516.77     12.49 o 
  -5   8   3      278.52      263.33      9.56 o 
  -4   8   3      327.42      333.01      9.47 o 
  -3   8   3        3.75        5.35      2.57 o 
  -2   8   3     1455.15     1420.16     23.80 o 
  -1   8   3      881.33      826.01     20.61 o 
   0   8   3      394.56      341.74     31.99 o 
   1   8   3       19.44        9.03      2.28 o 
   2   8   3      189.24      190.06      6.67 o 
   3   8   3      929.56      956.27     19.60 o 
   4   8   3      208.55      213.67      9.50 o 
   5   8   3      703.01      664.99     19.02 o 
   6   8   3       98.86       84.69      8.98 o 
   7   8   3      338.47      318.02     14.92 o 
   8   8   3        8.89        7.72      5.93 o 
   9   8   3       80.81       90.37     11.14 o 
  10   8   3        1.89        0.00      6.57 o 
  11   8   3       28.78       25.10      9.58 o 
 -11   9   3       62.43       59.78     11.58 o 
 -10   9   3       38.76       56.16     10.77 o 
  -9   9   3      190.50      192.10     14.75 o 
  -8   9   3      222.01      221.05     14.27 o 
  -7   9   3       59.36       81.98      8.58 o 
  -6   9   3        0.11        0.05      2.99 o 
  -5   9   3      258.52      266.59      9.45 o 
  -4   9   3      385.44      344.27     10.27 o 
  -3   9   3      518.24      506.63     11.67 o 
  -2   9   3     2157.01     2025.19     29.53 o 
  -1   9   3      250.28      231.03      7.82 o 
   0   9   3        9.35       10.81      3.26 o 
   1   9   3      671.73      590.72     30.20 o 
   2   9   3      180.26      166.81      6.83 o 
   3   9   3       13.91        9.28      3.17 o 
   4   9   3     1235.83     1234.15     25.51 o 
   5   9   3        7.62        5.59      4.74 o 
   6   9   3      349.02      354.36     15.70 o 
   7   9   3       76.86       74.11      9.99 o 
   8   9   3      435.85      415.94     18.76 o 
   9   9   3       23.34       21.71      8.08 o 
  10   9   3      106.45      109.06     13.32 o 
 -10  10   3        1.34        0.00      7.72 o 
  -9  10   3       23.02       31.68      9.38 o 
  -8  10   3        0.66        2.47      6.76 o 
  -7  10   3       32.57       38.07      7.92 o 
  -6  10   3       53.88       39.42      6.80 o 
  -5  10   3       24.72       32.30      4.96 o 
  -4  10   3     1277.45     1273.16     19.61 o 
  -3  10   3     1555.60     1611.68     21.39 o 
  -2  10   3       34.82       41.44      5.29 o 
  -1  10   3      585.12      581.20     13.87 o 
   0  10   3      320.99      306.12     10.25 o 
   1  10   3      455.03      443.40     13.06 o 
   2  10   3        0.02        3.13      2.97 o 
   3  10   3       48.47       50.74      7.30 o 
   4  10   3       19.81       20.04      6.04 o 
   5  10   3       97.99      123.62     11.08 o 
   6  10   3        1.30        3.00      5.96 o 
   7  10   3       19.50       14.47      6.96 o 
   8  10   3       17.32       20.57      8.00 o 
   9  10   3       19.97       25.08      8.86 o 
  10  10   3      174.55      201.28     16.82 o 
  -9  11   3       76.78       88.76     12.73 o 
  -8  11   3        0.10        1.23      6.88 o 
  -7  11   3       44.28       40.55      8.58 o 
  -6  11   3       15.37       15.90      6.56 o 
  -5  11   3        0.45        1.07      3.91 o 
  -4  11   3       15.24       16.09      4.77 o 
  -3  11   3       45.58       44.35      5.89 o 
  -2  11   3       58.53       61.57      6.45 o 
  -1  11   3       30.32       30.16      5.15 o 
   0  11   3      166.89      166.10      8.57 o 
   1  11   3       72.85       79.05      7.79 o 
   2  11   3      707.47      631.54     18.70 o 
   3  11   3        5.25        1.45      5.73 o 
   4  11   3      653.09      629.96     20.54 o 
   5  11   3       21.32       24.72      7.66 o 
   6  11   3       10.48       20.09      7.39 o 
   7  11   3        3.88        5.89      7.23 o 
   8  11   3       60.73       53.15     10.49 o 
   9  11   3      141.80      151.03     15.13 o 
  -8  12   3      149.75      191.42     16.03 o 
  -7  12   3       31.54       34.63      8.98 o 
  -6  12   3        0.24        2.85      6.55 o 
  -5  12   3        2.12        0.00      6.00 o 
  -4  12   3      126.68      139.26     10.59 o 
  -3  12   3       93.01      103.34      9.32 o 
  -2  12   3        3.69        9.83      4.70 o 
  -1  12   3        1.65        0.00      4.15 o 
   0  12   3      175.57      166.26     10.61 o 
   1  12   3      892.32      833.26     20.46 o 
   2  12   3       16.54       16.23      7.08 o 
   3  12   3      136.58      137.00     14.19 o 
   4  12   3       32.72       42.79      9.74 o 
   5  12   3      288.68      251.98     19.07 o 
   6  12   3       27.72       28.04      8.92 o 
   7  12   3        0.69        7.09      7.69 o 
   8  12   3       39.33       49.47     11.15 o 
  -7  13   3       13.43       33.94      9.94 o 
  -6  13   3       22.37       32.48      9.73 o 
  -5  13   3       16.10       15.44      7.37 o 
  -4  13   3      166.82      183.99     12.42 o 
  -3  13   3       27.93       26.94      7.43 o 
  -2  13   3        1.50        0.65      5.25 o 
  -1  13   3      266.34      230.79     14.10 o 
   0  13   3       57.73       62.30      9.39 o 
   1  13   3        0.31        6.23      6.86 o 
   2  13   3        0.18        3.75      7.03 o 
   3  13   3      130.29       79.33     37.55 o 
   4  13   3      104.31      132.06     15.38 o 
   5  13   3        3.68        0.00      7.06 o 
   6  13   3       33.55       50.70     13.33 o 
  -5  14   3        0.04        0.00      8.14 o 
  -4  14   3        7.39       11.63      9.61 o 
  -3  14   3        1.25        2.82      5.91 o 
  -2  14   3        3.01        7.31      6.22 o 
  -1  14   3       28.87       28.79      7.82 o 
   0  14   3       86.74       71.58     10.45 o 
   1  14   3       27.44       22.03      9.85 o 
   2  14   3        6.30       16.62      9.92 o 
   3  14   3       29.04       26.75     11.38 o 
   4  14   3       19.88       14.26      8.70 o 
  -1  15   3        8.44       17.23      7.79 o 
   0  15   3      208.97      222.75     23.48 o 
   1  15   3       45.67       83.93     16.90 o 
 -12   0   4      215.00      231.99     14.47 o 
 -11   0   4      491.35      482.07     17.86 o 
 -10   0   4       44.24       31.67      6.45 o 
  -9   0   4      265.91      259.03     12.11 o 
  -8   0   4       17.18       22.35      4.84 o 
  -7   0   4     2391.34     2369.19     32.72 o 
  -6   0   4     5977.08     6532.85     85.75 o 
  -5   0   4       13.30       22.34      3.43 o 
  -4   0   4     3421.36     3972.82     29.28 o 
  -3   0   4    17170.22    18722.87    115.80 o 
  -2   0   4     8138.34     8485.85     35.25 o 
  -1   0   4     4160.11     4662.15     99.34 o 
   0   0   4     4145.75     4782.67     30.36 o 
   1   0   4      371.59      298.72      5.22 o 
   2   0   4    18037.85    19778.18    260.22 o 
   3   0   4     4902.88     5170.43     43.13 o 
   4   0   4     2604.92     3130.33     49.20 o 
   5   0   4      460.03      506.29     10.29 o 
   6   0   4     1198.03     1271.99     24.67 o 
   7   0   4      675.46      652.19     21.24 o 
   8   0   4       38.17       51.49      9.23 o 
   9   0   4     2848.53     2732.22     92.47 o 
  10   0   4      331.73      326.08     21.02 o 
  11   0   4       31.79       36.62     11.01 o 
  12   0   4       15.17       22.15     11.22 o 
  13   0   4      267.40      329.73     26.17 o 
 -13   1   4       19.92       21.72      9.88 o 
 -12   1   4       20.25       23.79      7.59 o 
 -11   1   4        2.79        4.62      3.77 o 
 -10   1   4      199.67      206.26      8.38 o 
  -9   1   4     1050.42     1037.68     15.87 o 
  -8   1   4      224.48      227.09      7.37 o 
  -7   1   4       11.95       11.77      2.52 o 
  -6   1   4      238.99      306.83      7.20 o 
  -5   1   4       10.72       10.48      1.96 o 
  -4   1   4      446.04      384.66      6.62 o 
  -3   1   4      336.76      317.11      5.43 o 
  -2   1   4      470.43      438.19      5.61 o 
  -1   1   4    30250.82    30819.49    579.02 o 
   0   1   4        5.94        5.98      1.67 o 
   1   1   4    10531.66    12090.63     91.86 o 
   2   1   4     1103.61     1170.34     10.91 o 
   3   1   4     5420.52     6419.20     39.85 o 
   4   1   4       19.37       25.12      1.82 o 
   5   1   4        4.25        3.47      1.37 o 
   6   1   4      101.29      112.40      4.23 o 
   7   1   4       96.39       95.87      5.69 o 
   8   1   4      284.74      256.01      8.85 o 
   9   1   4       53.23       51.17      7.21 o 
  10   1   4       21.21       24.38      6.24 o 
  11   1   4       72.73       62.61      9.17 o 
  12   1   4       12.58       17.35      7.28 o 
  13   1   4       92.06      106.28     15.35 o 
 -13   2   4        0.04        2.07      5.92 o 
 -12   2   4        6.44       12.28      5.92 o 
 -11   2   4        3.39        5.88      3.89 o 
 -10   2   4      779.40      816.24     16.39 o 
  -9   2   4       54.09       56.64      5.10 o 
  -8   2   4      631.59      611.27     11.58 o 
  -7   2   4      664.12      635.46     10.95 o 
  -6   2   4       91.10       66.08      4.06 o 
  -5   2   4      401.47      478.78      8.11 o 
  -4   2   4      475.62      574.33      9.10 o 
  -3   2   4      233.60      233.78      5.08 o 
  -2   2   4     2741.82     2834.91     18.83 o 
  -1   2   4    12524.56    14174.67    112.54 o 
   0   2   4      593.01      540.31      5.26 o 
   1   2   4     2719.48     2652.58     22.00 o 
   2   2   4     5388.17     6161.61     54.34 o 
   3   2   4     1428.47     1477.73     17.35 o 
   4   2   4     1681.81     1879.01     27.39 o 
   5   2   4      145.14      221.76      5.45 o 
   6   2   4        0.29        3.44      1.74 o 
   7   2   4      682.49      671.26     12.97 o 
   8   2   4       45.05       50.67      5.18 o 
   9   2   4       10.42       10.63      4.70 o 
  10   2   4        3.96        1.69      4.73 o 
  11   2   4       37.81       41.14      8.21 o 
  12   2   4       14.04       21.66      9.24 o 
  13   2   4       34.34       51.17     15.95 o 
 -13   3   4       47.10       47.75      8.89 o 
 -12   3   4       26.60       22.75      7.11 o 
 -11   3   4        4.29        1.21      4.36 o 
 -10   3   4       63.91       65.52      6.25 o 
  -9   3   4      197.93      183.80      8.01 o 
  -8   3   4      161.02      165.70      6.58 o 
  -7   3   4      111.06      110.17      5.46 o 
  -6   3   4       57.75       72.15      4.27 o 
  -5   3   4     2910.34     3485.69     21.63 o 
  -4   3   4       63.36       50.33      3.05 o 
  -3   3   4       91.92       76.56      2.84 o 
  -2   3   4     6723.54     7342.31     66.65 o 
  -1   3   4     2994.14     3214.16     29.35 o 
   0   3   4       19.61       22.54      1.58 o 
   1   3   4       13.37       16.96      1.68 o 
   2   3   4       68.81       90.97      2.38 o 
   3   3   4      156.48      152.68     40.40 o 
   4   3   4      199.74      240.92      6.48 o 
   5   3   4     1877.07     2049.81     32.42 o 
   6   3   4       92.64       97.82      6.16 o 
   7   3   4       20.55       19.72      3.63 o 
   8   3   4     1800.36     1747.21     22.54 o 
   9   3   4      876.20      872.92     19.53 o 
  10   3   4       19.25       19.79      9.16 o 
  11   3   4       28.45       30.56     10.82 o 
  12   3   4       19.56       16.92      8.25 o 
  13   3   4       13.04        9.70     10.84 o 
 -13   4   4      298.91      343.72     16.98 o 
 -12   4   4       46.11       54.44      8.98 o 
 -11   4   4        0.11        1.97      4.85 o 
 -10   4   4      142.35      151.78      8.48 o 
  -9   4   4      518.76      499.22     12.69 o 
  -8   4   4      883.87      837.79     25.09 o 
  -7   4   4      351.68      370.23      9.83 o 
  -6   4   4       53.90       65.19      4.16 o 
  -5   4   4        8.23       26.02      2.73 o 
  -4   4   4     8323.32     9072.70     66.23 o 
  -3   4   4     1148.24     1029.87     14.26 o 
  -2   4   4      165.27      118.56      4.33 o 
  -1   4   4      923.93      774.81      7.68 o 
   0   4   4     4391.37     4551.52     40.23 o 
   1   4   4    13074.73    14366.06     54.39 o 
   2   4   4       11.02        7.27      1.25 o 
   3   4   4      742.66      684.26      7.18 o 
   4   4   4      453.02      369.27      5.62 o 
   5   4   4     1501.77     1116.06    307.07 o 
   6   4   4      215.83      202.18      7.47 o 
   7   4   4     1221.75     1212.18     18.09 o 
   8   4   4      392.99      367.23     12.51 o 
   9   4   4       12.78       26.04      5.46 o 
  10   4   4        3.30        1.84      5.52 o 
  11   4   4      287.76      307.03     18.82 o 
  12   4   4       87.68      100.31     17.97 o 
 -13   5   4       49.30       56.99     10.08 o 
 -12   5   4       82.93       84.64     10.20 o 
 -11   5   4        0.13        1.01      5.19 o 
 -10   5   4       51.71       35.06      6.91 o 
  -9   5   4       61.57       58.37      5.95 o 
  -8   5   4        0.07        0.00      2.85 o 
  -7   5   4      810.51      806.11     14.46 o 
  -6   5   4      379.73      355.50      9.37 o 
  -5   5   4       18.16        5.63      2.32 o 
  -4   5   4       40.10       34.52      3.40 o 
  -3   5   4      592.30      650.75     10.46 o 
  -2   5   4     1158.11     1099.72     12.75 o 
  -1   5   4      311.91      330.10      5.66 o 
   0   5   4     4213.83     4650.88     42.73 o 
   1   5   4      745.24      655.31      7.70 o 
   2   5   4     1098.53     1205.69     13.71 o 
   3   5   4     1550.89     1778.17     22.58 o 
   4   5   4     1087.37     1233.79     12.49 o 
   5   5   4      685.13      627.36     11.82 o 
   6   5   4       27.28       31.22      4.75 o 
   7   5   4      126.81       71.65     34.76 o 
   8   5   4      113.66      111.37      8.36 o 
   9   5   4       91.56       87.89      8.25 o 
  10   5   4       65.48       78.61      9.79 o 
  11   5   4       45.49       58.54     13.72 o 
  12   5   4        1.13        6.98     10.20 o 
 -12   6   4        3.55        3.06      6.23 o 
 -11   6   4       97.51       91.34     14.54 o 
 -10   6   4       88.85       39.44     23.02 o 
  -9   6   4       62.90       42.45      9.43 o 
  -8   6   4       78.04       75.20     10.13 o 
  -7   6   4      382.78      320.97     36.21 o 
  -6   6   4      961.07      863.60     99.64 o 
  -5   6   4      271.01      206.32     28.87 o 
  -4   6   4        4.23        3.78      2.18 o 
  -3   6   4     1008.90      942.06     37.33 o 
  -2   6   4      190.82      175.69      5.84 o 
  -1   6   4      114.01      134.22      4.27 o 
   0   6   4      695.37      828.03      9.78 o 
   1   6   4      868.48     1012.95     14.18 o 
   2   6   4      212.43      195.28      4.95 o 
   3   6   4      413.45      454.66      7.45 o 
   4   6   4      825.19      860.65     16.09 o 
   5   6   4      218.51      200.08      8.70 o 
   6   6   4      202.80      212.69      9.47 o 
   7   6   4       18.25       17.64      4.56 o 
   8   6   4      294.54      261.49     11.62 o 
   9   6   4      156.27       69.57     48.04 o 
  10   6   4      163.76      173.09     13.30 o 
  11   6   4        1.99        0.00      8.19 o 
  12   6   4        0.49        4.88     10.39 o 
 -12   7   4        0.04       10.47      7.46 o 
 -11   7   4        1.05        1.41      5.45 o 
 -10   7   4        0.06        8.09      6.01 o 
  -9   7   4      119.80      122.80     10.47 o 
  -8   7   4      226.96      197.15      8.95 o 
  -7   7   4       43.91       55.28      5.56 o 
  -6   7   4      831.59      760.47     14.41 o 
  -5   7   4      417.78      372.69     23.23 o 
  -4   7   4      917.29      804.85     31.20 o 
  -3   7   4      122.06       98.48     11.07 o 
  -2   7   4      484.32      503.52     10.82 o 
  -1   7   4       39.34       29.93      2.80 o 
   0   7   4      369.19      429.24      7.86 o 
   1   7   4      259.94      233.32      5.94 o 
   2   7   4      207.58      176.47      6.05 o 
   3   7   4      312.91      258.56      8.36 o 
   4   7   4      714.50      664.83     15.01 o 
   5   7   4      442.43      442.50     13.03 o 
   6   7   4       33.01       28.04      5.28 o 
   7   7   4       93.75       99.92      8.34 o 
   8   7   4        0.04        3.85      4.93 o 
   9   7   4       77.27       81.46     10.16 o 
  10   7   4      119.37      125.39     12.59 o 
  11   7   4        4.46        0.69      7.46 o 
 -11   8   4       37.72       36.80     10.20 o 
 -10   8   4       61.33       58.36     10.19 o 
  -9   8   4       54.75       82.43      9.56 o 
  -8   8   4      297.50      317.25     13.96 o 
  -7   8   4      125.98      130.16      7.74 o 
  -6   8   4       18.44       15.93      3.80 o 
  -5   8   4     1215.89     1233.44     18.29 o 
  -4   8   4       65.04       47.70      4.79 o 
  -3   8   4      347.08      343.93      9.29 o 
  -2   8   4       24.69       27.14      3.45 o 
  -1   8   4      440.83      419.45     23.02 o 
   0   8   4       85.53       88.34      4.55 o 
   1   8   4        3.09        4.25      2.30 o 
   2   8   4      206.88      217.52      7.13 o 
   3   8   4      492.16      451.77     10.08 o 
   4   8   4       20.47       14.07      4.30 o 
   5   8   4        7.60       10.19      4.31 o 
   6   8   4       67.36       69.23      8.51 o 
   7   8   4      340.17      320.32     15.08 o 
   8   8   4      103.73      120.53     11.55 o 
   9   8   4      145.31      164.98     13.72 o 
  10   8   4      168.36      153.46     14.34 o 
  11   8   4        2.84        3.13      7.40 o 
 -11   9   4       19.59       22.69      9.64 o 
 -10   9   4        4.40        1.01      6.66 o 
  -9   9   4        6.54        7.91      7.04 o 
  -8   9   4       81.59       92.25     11.11 o 
  -7   9   4        0.82        2.06      3.48 o 
  -6   9   4       45.44       45.36      5.50 o 
  -5   9   4        3.21        3.27      3.33 o 
  -4   9   4     1206.66     1195.83     18.90 o 
  -3   9   4       44.24       46.40      4.77 o 
  -2   9   4      203.43      187.69      7.43 o 
  -1   9   4      942.95      897.92     17.79 o 
   0   9   4       87.39       78.78      5.96 o 
   1   9   4       47.40       27.58      4.28 o 
   2   9   4       32.75       40.00      4.27 o 
   3   9   4       76.35       96.92      7.49 o 
   4   9   4      198.98      183.83     11.10 o 
   5   9   4      162.73      131.04     10.65 o 
   6   9   4        0.11        3.72      5.10 o 
   7   9   4      262.05      239.27     14.22 o 
   8   9   4      117.88      114.68     12.09 o 
   9   9   4        0.07        0.00      6.59 o 
  10   9   4       40.68       44.03     10.55 o 
 -10  10   4       56.08       60.59     11.29 o 
  -9  10   4        9.94       12.28      7.68 o 
  -8  10   4       13.73       16.74      7.34 o 
  -7  10   4       28.65       24.57      6.83 o 
  -6  10   4       97.18       97.31      7.59 o 
  -5  10   4        6.02       10.81      4.06 o 
  -4  10   4      185.21      173.02      8.57 o 
  -3  10   4       14.88       10.56      4.03 o 
  -2  10   4       15.96       14.97      4.06 o 
  -1  10   4      171.43      138.78      7.83 o 
   0  10   4        9.18        0.02      2.78 o 
   1  10   4       40.04       33.52      4.80 o 
   2  10   4        1.87        1.57      3.22 o 
   3  10   4      469.36      476.30     16.69 o 
   4  10   4      358.76      398.56     16.34 o 
   5  10   4       43.09       34.99      7.31 o 
   6  10   4      140.90      137.00     12.15 o 
   7  10   4       56.59       65.03     10.28 o 
   8  10   4      256.79      296.76     17.16 o 
   9  10   4       37.28       26.53      9.28 o 
  -9  11   4        3.93        4.61      7.95 o 
  -8  11   4        0.14        0.00      6.37 o 
  -7  11   4       11.51       11.35      6.40 o 
  -6  11   4       14.22       24.63      6.16 o 
  -5  11   4        0.55        3.24      4.22 o 
  -4  11   4       36.95       44.54      6.27 o 
  -3  11   4      492.79      437.70     13.50 o 
  -2  11   4      259.17      250.02     10.42 o 
  -1  11   4       42.43       38.83      5.55 o 
   0  11   4      297.21      288.06     11.34 o 
   1  11   4       31.77       23.04      5.35 o 
   2  11   4      128.51      112.80     12.21 o 
   3  11   4        7.82        3.97      5.91 o 
   4  11   4      818.83      844.02     28.28 o 
   5  11   4       25.78       34.88      8.38 o 
   6  11   4        0.00        0.00      6.39 o 
   7  11   4       42.05       53.45     11.08 o 
   8  11   4       12.08        6.32      7.95 o 
  -8  12   4       26.71       29.41      9.56 o 
  -7  12   4       27.12       25.11      9.20 o 
  -6  12   4        9.90       10.82      6.88 o 
  -5  12   4        0.06        0.00      4.73 o 
  -4  12   4        0.08        0.00      4.49 o 
  -3  12   4       91.70       93.53      9.19 o 
  -2  12   4      105.18      107.83      8.55 o 
  -1  12   4       28.31       25.34      6.06 o 
   0  12   4      324.85      322.19     13.53 o 
   1  12   4       84.89       39.93     18.38 o 
   2  12   4      507.07      512.12     22.78 o 
   3  12   4      182.12      193.53     16.27 o 
   4  12   4        0.67        5.80      6.83 o 
   5  12   4        0.30        1.00      8.26 o 
   6  12   4      404.72      408.03     24.02 o 
   7  12   4       53.87       37.09     10.29 o 
  -7  13   4        1.18        0.00      7.11 o 
  -6  13   4        8.29        9.42      7.99 o 
  -5  13   4       14.86       25.16      8.52 o 
  -4  13   4       38.49       48.50      7.69 o 
  -3  13   4       16.47        9.48      5.54 o 
  -2  13   4       23.41       34.18      7.63 o 
  -1  13   4       22.52       15.29      6.38 o 
   0  13   4       52.51       61.73      8.15 o 
   1  13   4      181.01      161.87     15.42 o 
   2  13   4        3.34        2.12      6.44 o 
   3  13   4       82.72       78.08     12.86 o 
   4  13   4        0.08        0.00      6.43 o 
   5  13   4       90.26       81.90     14.39 o 
   6  13   4       24.77       24.00     11.81 o 
  -5  14   4        2.40        0.00      7.85 o 
  -4  14   4       40.80       40.13     12.66 o 
  -3  14   4        4.07       10.92      6.05 o 
  -2  14   4      253.91      281.82     16.23 o 
  -1  14   4        9.14        7.14      6.37 o 
   0  14   4       21.15       29.25     11.30 o 
   1  14   4       44.26       40.70     12.54 o 
   2  14   4       99.22      129.87     15.87 o 
   3  14   4        0.11        0.28      7.74 o 
   4  14   4        2.72        0.00      6.99 o 
   0  15   4        6.39        9.43     10.19 o 
 -13   1   5       89.29       71.91     22.76 o 
 -12   1   5       69.01       57.13      8.67 o 
 -11   1   5      204.22      194.80     22.51 o 
 -10   1   5        2.62        0.20      3.04 o 
  -9   1   5     2014.01     1784.93    144.29 o 
  -8   1   5      124.26      105.31     11.14 o 
  -7   1   5        1.80        3.88      2.13 o 
  -6   1   5      241.50      214.42     20.50 o 
  -5   1   5      101.29      109.08     11.12 o 
  -4   1   5      494.04      493.30      8.25 o 
  -3   1   5     1954.96     2173.07     15.46 o 
  -2   1   5     1133.67     1284.89     10.17 o 
  -1   1   5      483.80      549.56      9.81 o 
   0   1   5    37230.29    37241.17    793.62 o 
   1   1   5      320.84      396.17      8.80 o 
   2   1   5     1147.65     1182.01     13.05 o 
   3   1   5      489.89      569.16      7.85 o 
   4   1   5       53.00       50.05      2.40 o 
   5   1   5       57.76       70.94      3.14 o 
   6   1   5        0.02        1.89      1.60 o 
   7   1   5      280.47      247.10      8.19 o 
   8   1   5      317.52      314.45     14.61 o 
   9   1   5      382.61      395.60     15.19 o 
  10   1   5       23.53       27.43      6.51 o 
  11   1   5       52.50       49.81      8.75 o 
  12   1   5        8.28        8.34      8.65 o 
  13   1   5       47.39       53.21     12.74 o 
 -13   2   5      162.95      156.08     12.77 o 
 -12   2   5      150.57      153.93     11.89 o 
 -11   2   5       36.19       45.00      6.08 o 
 -10   2   5       19.01       25.24      4.74 o 
  -9   2   5        7.38        3.67      2.99 o 
  -8   2   5      911.04      907.20     14.12 o 
  -7   2   5     1259.90     1182.44     27.60 o 
  -6   2   5     2343.76     2383.35     19.66 o 
  -5   2   5      311.23      219.80      5.84 o 
  -4   2   5      812.99      798.95      9.72 o 
  -3   2   5     2631.17     3044.02     22.74 o 
  -2   2   5     4304.73     4930.46     37.37 o 
  -1   2   5       15.43       17.95      1.62 o 
   0   2   5      587.53      761.49      7.12 o 
   1   2   5        1.91       26.21      5.55 o 
   2   2   5     2118.29     2511.62     19.90 o 
   3   2   5      786.01      896.99     14.69 o 
   4   2   5      242.70      260.57      6.59 o 
   5   2   5       45.32       46.30      2.46 o 
   6   2   5     1306.05     1272.36     17.71 o 
   7   2   5       36.04       44.15      4.60 o 
   8   2   5      460.63      460.96     11.87 o 
   9   2   5       69.05       55.43      7.44 o 
  10   2   5      358.54      334.97     15.21 o 
  11   2   5      124.40      125.88     14.04 o 
  12   2   5       30.78       35.01     10.51 o 
  13   2   5        5.08        9.53     10.74 o 
 -13   3   5        3.47        5.12      6.56 o 
 -12   3   5       42.01       40.41      7.96 o 
 -11   3   5      178.82      190.33      9.82 o 
 -10   3   5      230.82      219.57     10.17 o 
  -9   3   5       50.11       47.03      5.26 o 
  -8   3   5       20.47       17.59      3.49 o 
  -7   3   5      503.64      470.06      9.74 o 
  -6   3   5      107.18      113.15      5.11 o 
  -5   3   5     3811.63     4260.76     27.26 o 
  -4   3   5       82.49       86.35      3.72 o 
  -3   3   5     3158.60     3228.30     24.99 o 
  -2   3   5     9128.06     9662.40     71.06 o 
  -1   3   5      153.75      170.14      3.93 o 
   0   3   5      449.36      502.37      6.89 o 
   1   3   5      462.17      513.89      6.72 o 
   2   3   5      629.37      545.09     75.68 o 
   3   3   5        4.79       10.76      1.91 o 
   4   3   5       89.26       81.28      4.30 o 
   5   3   5      188.47      183.28      6.50 o 
   6   3   5      687.38      710.73     12.79 o 
   7   3   5       19.31       16.67      3.62 o 
   8   3   5      341.07      342.29     10.64 o 
   9   3   5      173.72      163.59     13.13 o 
  10   3   5       47.78       44.74      8.92 o 
  11   3   5       13.88       20.95      8.26 o 
  12   3   5        0.51        3.77      7.11 o 
 -13   4   5        0.54        0.00      6.35 o 
 -12   4   5       16.08       25.18      7.11 o 
 -11   4   5       53.65       62.19      8.49 o 
 -10   4   5       86.75      102.15      7.53 o 
  -9   4   5        0.12        0.00      2.91 o 
  -8   4   5       43.72       34.51      4.50 o 
  -7   4   5      326.97      348.87     12.73 o 
  -6   4   5      196.99      219.00      8.02 o 
  -5   4   5       25.23       19.21      2.53 o 
  -4   4   5      208.66      229.45      6.67 o 
  -3   4   5       60.35       75.18      4.51 o 
  -2   4   5     1003.96     1139.58     18.88 o 
  -1   4   5     1232.23     1360.48     16.31 o 
   0   4   5     2560.58     2897.99     27.89 o 
   1   4   5     5758.18     6474.43     42.69 o 
   2   4   5     2923.12     3269.62     27.73 o 
   3   4   5     4680.00     4786.11     45.44 o 
   4   4   5       27.30       14.37      4.33 o 
   5   4   5       26.90       29.03      3.59 o 
   6   4   5      197.16      199.26      7.45 o 
   7   4   5       68.03       76.13      6.58 o 
   8   4   5      659.76      660.14     16.49 o 
   9   4   5      127.18      118.19      9.05 o 
  10   4   5      101.42       91.67     13.97 o 
  11   4   5       60.47       53.73     10.80 o 
  12   4   5       49.70       42.00     13.69 o 
 -12   5   5        0.05        0.05      5.83 o 
 -11   5   5      328.24      340.89     15.58 o 
 -10   5   5       61.32       74.01      6.89 o 
  -9   5   5        7.52       19.46      4.42 o 
  -8   5   5      432.45      404.20     11.38 o 
  -7   5   5       26.27       35.81      4.46 o 
  -6   5   5      447.49      393.04     11.58 o 
  -5   5   5      358.07      370.87     10.03 o 
  -4   5   5        7.96        3.71      2.05 o 
  -3   5   5      710.44      680.02     10.92 o 
  -2   5   5      614.90      640.43      9.99 o 
  -1   5   5      257.03      324.17      5.72 o 
   0   5   5     6122.69     6739.14     70.12 o 
   1   5   5     3174.64     3886.04     26.00 o 
   2   5   5     2630.31     2693.45     19.82 o 
   3   5   5        2.31        6.69      1.54 o 
   4   5   5      284.14      304.60      9.81 o 
   5   5   5      264.15      297.69     10.12 o 
   6   5   5      196.76      106.99     47.77 o 
   7   5   5        0.08        0.09      3.07 o 
   8   5   5      328.56      312.55     12.18 o 
   9   5   5        6.33       13.10      5.32 o 
  10   5   5       69.11       62.28     10.70 o 
  11   5   5      108.52      112.82     17.99 o 
  12   5   5        2.50        7.59      9.95 o 
 -12   6   5       35.33       45.95      9.12 o 
 -11   6   5      208.31      220.98     13.85 o 
 -10   6   5       88.67       82.95      9.33 o 
  -9   6   5      159.68      152.55      8.67 o 
  -8   6   5      636.75      633.18     14.31 o 
  -7   6   5      521.94      490.36     12.10 o 
  -6   6   5       97.87      113.47      6.44 o 
  -5   6   5       51.82       63.61      4.98 o 
  -4   6   5     1154.40     1111.36     15.39 o 
  -3   6   5     4419.02     4504.02     57.11 o 
  -2   6   5      105.11      101.53      4.95 o 
  -1   6   5      477.54      490.12      7.53 o 
   0   6   5     1050.76      912.77     15.00 o 
   1   6   5       77.85       53.52      3.08 o 
   2   6   5      216.50      209.38      6.00 o 
   3   6   5       66.62       58.04      3.76 o 
   4   6   5     1449.20     1385.75     22.41 o 
   5   6   5      833.55      818.52     16.84 o 
   6   6   5      222.78      193.16      9.26 o 
   7   6   5       20.92       24.26      5.25 o 
   8   6   5      205.02      102.19     41.84 o 
   9   6   5      516.17      489.06     16.30 o 
  10   6   5       68.88       63.56      9.94 o 
  11   6   5        5.88        6.03      8.18 o 
  12   6   5       71.60       70.31     15.92 o 
 -12   7   5       23.31       22.96      8.43 o 
 -11   7   5        6.15        4.94      5.91 o 
 -10   7   5        8.65       12.95      6.51 o 
  -9   7   5       99.85       76.06     15.10 o 
  -8   7   5      119.06      118.45     10.22 o 
  -7   7   5        7.22        2.78      3.09 o 
  -6   7   5        2.82        5.74      2.99 o 
  -5   7   5      411.60      392.20     10.26 o 
  -4   7   5     3493.85     3569.21     45.81 o 
  -3   7   5      386.54      379.69      9.36 o 
  -2   7   5      463.16      484.86      9.99 o 
  -1   7   5        3.40        1.73      2.07 o 
   0   7   5      132.55      121.49      4.62 o 
   1   7   5      255.53      266.41      7.25 o 
   2   7   5       57.69       67.64      4.40 o 
   3   7   5        7.84       14.73      3.82 o 
   4   7   5       66.66       78.90      6.71 o 
   5   7   5      305.52      278.88     10.92 o 
   6   7   5        6.10        4.87      3.83 o 
   7   7   5      113.48      113.90      8.79 o 
   8   7   5       13.38       11.12      5.83 o 
   9   7   5       11.94       15.65      6.38 o 
  10   7   5        4.49        2.82      6.18 o 
  11   7   5       27.49       34.12     12.05 o 
 -11   8   5       48.29       33.28     14.04 o 
 -10   8   5       28.48       29.43      8.17 o 
  -9   8   5      124.24      128.87     11.04 o 
  -8   8   5       85.71       92.55      7.49 o 
  -7   8   5        0.43        1.94      3.30 o 
  -6   8   5      118.30      108.53      6.98 o 
  -5   8   5      352.59      346.30     11.09 o 
  -4   8   5       38.62       30.60      5.28 o 
  -3   8   5        7.14        6.53      2.80 o 
  -2   8   5       94.43       99.93      5.68 o 
  -1   8   5      361.26      412.15     10.78 o 
   0   8   5       43.94       37.07      4.34 o 
   1   8   5      716.59      730.30     13.22 o 
   2   8   5      280.87      269.31      7.87 o 
   3   8   5       65.72       45.55      5.65 o 
   4   8   5     1220.02     1203.49     21.41 o 
   5   8   5      868.96      830.56     18.72 o 
   6   8   5       29.44       36.59      6.12 o 
   7   8   5      157.62      182.35     12.59 o 
   8   8   5       32.88       34.85      8.06 o 
   9   8   5       30.05       26.45      8.19 o 
  10   8   5        8.06       15.11      7.83 o 
  11   8   5        0.70        0.75      9.32 o 
 -11   9   5       13.37       14.25      8.92 o 
 -10   9   5        7.05       12.95      8.14 o 
  -9   9   5        1.21        0.00      6.06 o 
  -8   9   5        1.88        5.91      5.73 o 
  -7   9   5       86.23       75.32      7.29 o 
  -6   9   5      141.71      133.02      8.01 o 
  -5   9   5      321.73      292.71     10.28 o 
  -4   9   5      252.04      259.43      9.26 o 
  -3   9   5     1013.97      954.20     19.48 o 
  -2   9   5       51.89       32.86      4.51 o 
  -1   9   5      488.64      445.63     11.90 o 
   0   9   5      134.23      134.36      7.07 o 
   1   9   5      417.59      369.94     10.60 o 
   2   9   5      350.84      355.01      9.53 o 
   3   9   5      429.84      427.68     13.32 o 
   4   9   5      367.98      323.12     12.32 o 
   5   9   5      178.15      201.16     12.06 o 
   6   9   5      224.45      209.96     12.98 o 
   7   9   5      112.85      112.58     11.41 o 
   8   9   5       13.97       22.57      7.84 o 
   9   9   5       11.32       12.56      7.96 o 
  10   9   5       44.00       46.47     10.81 o 
 -10  10   5       65.46       76.32     12.68 o 
  -9  10   5      160.02      155.92     14.70 o 
  -8  10   5        0.40        0.00      5.06 o 
  -7  10   5        0.33        3.63      4.04 o 
  -6  10   5       95.80       91.95      7.59 o 
  -5  10   5     1091.06     1066.63     19.03 o 
  -4  10   5      158.33      162.64      9.31 o 
  -3  10   5      285.85      286.74     10.84 o 
  -2  10   5     1273.05     1252.28     22.86 o 
  -1  10   5      318.24      313.91     19.02 o 
   0  10   5      132.58      104.05      7.13 o 
   1  10   5       21.81       29.26      4.61 o 
   2  10   5      222.75      235.76     12.14 o 
   3  10   5      152.11      160.24     13.58 o 
   4  10   5      436.18      408.96     16.59 o 
   5  10   5       97.86      100.67     10.67 o 
   6  10   5       49.67       46.29      8.89 o 
   7  10   5      155.93      167.86     13.85 o 
   8  10   5       71.62       99.05     12.08 o 
   9  10   5        2.42        0.00      7.58 o 
  -9  11   5       10.40        2.24      6.31 o 
  -8  11   5        4.96        5.87      6.21 o 
  -7  11   5       45.40       56.33      9.36 o 
  -6  11   5        0.03        0.00      4.57 o 
  -5  11   5       90.94       97.04      8.52 o 
  -4  11   5       45.51       43.92      6.23 o 
  -3  11   5       10.44        9.64      4.19 o 
  -2  11   5      333.77      327.30     11.83 o 
  -1  11   5       21.47       23.03      4.64 o 
   0  11   5      140.94      132.49      8.40 o 
   1  11   5        2.85        0.50      4.66 o 
   2  11   5        4.47       12.04      6.90 o 
   3  11   5       83.29       78.17     11.23 o 
   4  11   5      512.65      531.35     23.88 o 
   5  11   5      122.31      126.78     14.68 o 
   6  11   5       32.58       44.93      9.48 o 
   7  11   5       50.57       52.97     10.38 o 
   8  11   5       19.13       10.89      8.71 o 
  -8  12   5        0.53        0.00      6.49 o 
  -7  12   5       17.62       22.69      9.00 o 
  -6  12   5      122.60      114.34     14.12 o 
  -5  12   5        6.34        7.06      4.95 o 
  -4  12   5        0.72        2.68      4.83 o 
  -3  12   5        6.97        8.65      4.65 o 
  -2  12   5       65.01       77.36      7.80 o 
  -1  12   5      455.15      485.56     14.65 o 
   0  12   5       91.64       93.13     19.48 o 
   1  12   5       18.63       22.03      8.18 o 
   2  12   5      113.48      120.50     13.86 o 
   3  12   5      161.40      162.59     15.50 o 
   4  12   5        0.27        1.39      7.78 o 
   5  12   5       26.62       23.93      9.82 o 
   6  12   5       30.42       29.82     10.54 o 
   7  12   5       70.21       48.10     12.88 o 
  -6  13   5        0.01        0.00      6.71 o 
  -5  13   5       36.92       39.12      7.67 o 
  -4  13   5       87.53       92.27      9.64 o 
  -3  13   5        3.33        5.67      5.11 o 
  -2  13   5        0.00        0.00      5.17 o 
  -1  13   5      174.50      184.77     12.05 o 
   0  13   5        1.76        2.47      6.77 o 
   1  13   5       19.80       20.97      8.29 o 
   2  13   5       23.17        9.83      7.94 o 
   3  13   5      144.19      176.94     16.71 o 
   4  13   5       39.41       54.60     11.68 o 
   5  13   5        2.09        2.46      9.18 o 
   6  13   5        3.16        0.00      9.29 o 
  -4  14   5       37.42       39.00      8.73 o 
  -3  14   5        0.19        8.18      6.57 o 
  -2  14   5       10.21       15.27      6.77 o 
  -1  14   5       71.49      100.07     18.39 o 
   0  14   5       77.47      109.59     20.94 o 
   1  14   5        7.62       10.98      8.25 o 
   2  14   5        1.78        2.76      7.58 o 
   3  14   5        4.20       10.39      8.34 o 
   4  14   5       38.33       45.13     11.69 o 
 -13   0   6       25.33       24.33     10.06 o 
 -12   0   6       10.77       18.48      8.20 o 
 -11   0   6      185.17      183.20     12.77 o 
 -10   0   6     1699.14     1653.62     32.02 o 
  -9   0   6      833.06      873.08     21.27 o 
  -8   0   6       78.92       72.41      7.35 o 
  -7   0   6     1547.59     1663.12     33.07 o 
  -6   0   6     1861.07     2097.67     26.51 o 
  -5   0   6      857.47      852.26     15.86 o 
  -4   0   6     1183.28     1205.71     17.34 o 
  -3   0   6     3418.82     3568.28     27.40 o 
  -2   0   6     4511.19     4789.57     35.87 o 
  -1   0   6    11176.34    12334.14     88.90 o 
   0   0   6      418.87      272.71     19.00 o 
   1   0   6     3649.64     3949.38     50.38 o 
   2   0   6        1.77        2.68      1.58 o 
   3   0   6      959.49     1045.97     17.82 o 
   4   0   6     1380.34     1731.04     32.86 o 
   5   0   6      336.41      338.77      8.50 o 
   6   0   6      135.80      131.20      6.53 o 
   7   0   6     1046.10     1084.68     30.29 o 
   8   0   6     1395.18     1351.58     41.94 o 
   9   0   6      103.23       77.89     12.15 o 
  10   0   6       63.21       59.85     12.05 o 
  11   0   6       24.12       43.80     12.01 o 
  12   0   6        5.81       15.56     10.47 o 
 -13   1   6      193.27      193.37     15.52 o 
 -12   1   6       84.41       95.69      8.56 o 
 -11   1   6      157.74      146.62      8.84 o 
 -10   1   6       29.61       25.20      4.42 o 
  -9   1   6      261.30      224.37     14.17 o 
  -8   1   6      443.53      408.06     10.58 o 
  -7   1   6     2895.96     2843.16     87.15 o 
  -6   1   6      300.25      242.70     21.32 o 
  -5   1   6      339.95      244.21     23.10 o 
  -4   1   6     1166.12     1062.23    106.31 o 
  -3   1   6      144.93      137.32      4.40 o 
  -2   1   6      210.83      209.29      4.65 o 
  -1   1   6     1232.65     1189.94     37.36 o 
   0   1   6     4665.98     4679.23     64.93 o 
   1   1   6     1112.71     1181.70     16.90 o 
   2   1   6        0.72        2.64      1.07 o 
   3   1   6     3888.00     4224.77     30.37 o 
   4   1   6        3.78        1.52      1.08 o 
   5   1   6     1714.24     1845.66     30.70 o 
   6   1   6      494.88      453.00     14.40 o 
   7   1   6       18.06       19.94      4.60 o 
   8   1   6      218.71      182.65     11.30 o 
   9   1   6       66.93       65.44      8.12 o 
  10   1   6       31.67       37.45      7.39 o 
  11   1   6       41.41       41.73      8.33 o 
  12   1   6        1.51        0.00      7.29 o 
 -13   2   6        0.18        0.00      5.77 o 
 -12   2   6       17.07       11.79      5.22 o 
 -11   2   6      279.71      289.51     11.39 o 
 -10   2   6       76.35       78.47      6.88 o 
  -9   2   6      446.78      429.99     11.84 o 
  -8   2   6       10.11       12.65      3.01 o 
  -7   2   6       46.05       38.14      3.84 o 
  -6   2   6      427.20      458.26      9.08 o 
  -5   2   6     2028.55     2266.89     18.15 o 
  -4   2   6      170.74      179.38      5.05 o 
  -3   2   6      870.05      781.56      9.16 o 
  -2   2   6        6.09        3.25      1.33 o 
  -1   2   6     4761.99     5202.96     29.31 o 
   0   2   6     4831.34     5202.68     49.86 o 
   1   2   6     2232.85     2242.24    186.76 o 
   2   2   6       38.30       43.32      2.88 o 
   3   2   6      141.96      138.56      4.73 o 
   4   2   6       61.24       59.65      3.83 o 
   5   2   6      316.35      287.68      8.44 o 
   6   2   6      635.19      614.75     11.75 o 
   7   2   6      103.46       93.86      5.91 o 
   8   2   6      155.69      142.42     11.05 o 
   9   2   6      659.06      662.14     22.23 o 
  10   2   6      224.45      218.84     18.78 o 
  11   2   6       29.09       28.81     10.89 o 
  12   2   6       19.09       26.08      9.32 o 
 -13   3   6      386.53      427.24     18.74 o 
 -12   3   6       11.56       13.27      6.59 o 
 -11   3   6       76.70      100.69      8.67 o 
 -10   3   6      182.13      174.12      8.90 o 
  -9   3   6      382.04      319.16     10.48 o 
  -8   3   6      343.03      321.58      9.82 o 
  -7   3   6      909.91      817.55     14.34 o 
  -6   3   6     1138.34     1155.13     14.12 o 
  -5   3   6      102.62       94.84      4.49 o 
  -4   3   6     2916.27     3372.91     24.07 o 
  -3   3   6     3189.80     3539.18     35.36 o 
  -2   3   6      369.07      352.27      6.98 o 
  -1   3   6       85.20       73.50      3.42 o 
   0   3   6     1456.34     1842.38     18.19 o 
   1   3   6      107.75       95.62      3.42 o 
   2   3   6     1773.37     1716.82    275.90 o 
   3   3   6       75.16       66.72      3.61 o 
   4   3   6     1443.95     1541.26     22.34 o 
   5   3   6     2652.93     2956.87     27.83 o 
   6   3   6      197.93      200.04      7.36 o 
   7   3   6      721.50      685.42     13.71 o 
   8   3   6       93.28       85.90      7.26 o 
   9   3   6      709.89      691.73     23.89 o 
  10   3   6       86.00       93.86     11.94 o 
  11   3   6       30.37       34.38      9.48 o 
  12   3   6      137.49      124.71     15.17 o 
 -13   4   6       14.77       19.18      7.84 o 
 -12   4   6      102.54      108.61     11.07 o 
 -11   4   6       15.44       17.72      5.00 o 
 -10   4   6       53.06       40.27      5.73 o 
  -9   4   6       13.84       13.68      3.85 o 
  -8   4   6        4.68        9.32      3.24 o 
  -7   4   6     1021.55     1044.44     16.53 o 
  -6   4   6      109.34       99.36      6.87 o 
  -5   4   6      724.76      766.52     12.72 o 
  -4   4   6       42.52       50.73      4.01 o 
  -3   4   6      710.89      860.03     11.93 o 
  -2   4   6     2889.28     3212.82     35.93 o 
  -1   4   6       61.41       51.07      2.79 o 
   0   4   6      409.40      479.64      6.27 o 
   1   4   6      900.83      934.84     10.31 o 
   2   4   6     1883.65     2128.07     14.51 o 
   3   4   6       25.87       21.93      2.32 o 
   4   4   6      925.70      970.39     84.79 o 
   5   4   6      327.08      301.73      8.42 o 
   6   4   6      415.24      388.85     11.61 o 
   7   4   6      134.79      118.21      7.85 o 
   8   4   6      112.30      114.35      8.36 o 
   9   4   6       20.33       20.47      6.80 o 
  10   4   6       43.66       38.10      9.27 o 
  11   4   6       50.14       37.47      9.78 o 
  12   4   6       52.76       57.16     12.33 o 
 -12   5   6       11.21       11.84      6.58 o 
 -11   5   6       63.21       79.01      9.56 o 
 -10   5   6       47.04       49.25      6.22 o 
  -9   5   6      187.28      170.65      8.71 o 
  -8   5   6      126.21      102.19      6.89 o 
  -7   5   6       25.60       23.84      4.00 o 
  -6   5   6        1.28        1.79      2.26 o 
  -5   5   6      255.29      235.29      8.42 o 
  -4   5   6       26.14       14.58      2.81 o 
  -3   5   6       14.42       12.38      2.49 o 
  -2   5   6       16.93       16.04      2.61 o 
  -1   5   6      322.88      352.02      6.45 o 
   0   5   6     1157.03     1144.50     13.11 o 
   1   5   6        0.93       17.46      2.41 o 
   2   5   6     1333.96     1362.36     13.35 o 
   3   5   6       46.86       53.38      3.11 o 
   4   5   6      772.83      792.76     16.51 o 
   5   5   6     1341.25     1283.75     77.21 o 
   6   5   6       27.34       32.00      4.89 o 
   7   5   6      556.54      509.38     14.60 o 
   8   5   6       37.48       45.79      6.41 o 
   9   5   6        0.54        3.09      4.62 o 
  10   5   6      265.21      243.14     16.88 o 
  11   5   6       94.03      100.07     17.01 o 
  12   5   6       11.44       17.64     11.35 o 
 -12   6   6       20.54       29.66      8.46 o 
 -11   6   6        3.26        3.65      5.94 o 
 -10   6   6        1.55        0.00      3.65 o 
  -9   6   6       14.56       12.75      4.10 o 
  -8   6   6        5.54       14.12      4.00 o 
  -7   6   6        0.06        1.96      3.14 o 
  -6   6   6       24.35       21.92      3.73 o 
  -5   6   6        3.22        3.53      2.45 o 
  -4   6   6      656.77      678.28     12.41 o 
  -3   6   6        7.00        6.03      2.44 o 
  -2   6   6     1221.96     1271.47     15.13 o 
  -1   6   6       11.32        4.72      1.67 o 
   0   6   6     1100.06     1297.66     18.19 o 
   1   6   6      197.17      197.51      6.01 o 
   2   6   6      892.99      869.10     11.66 o 
   3   6   6      345.18      361.45     10.73 o 
   4   6   6       16.28       28.78      4.64 o 
   5   6   6      933.84      932.09     18.33 o 
   6   6   6       19.09       20.12      4.75 o 
   7   6   6       13.29        9.88      5.08 o 
   8   6   6       31.94       40.05      6.66 o 
   9   6   6       39.72       42.32      7.19 o 
  10   6   6      134.54      139.29     18.67 o 
  11   6   6       40.80       67.04     17.23 o 
 -12   7   6      130.61      147.19     13.44 o 
 -11   7   6       90.33       87.16     10.72 o 
 -10   7   6      142.25      136.50     11.34 o 
  -9   7   6      199.18      219.02     10.24 o 
  -8   7   6        5.43        6.14      3.74 o 
  -7   7   6       68.23       49.81      5.60 o 
  -6   7   6      327.10      296.32      9.67 o 
  -5   7   6      292.71      246.14      8.61 o 
  -4   7   6       58.66       60.01      5.00 o 
  -3   7   6     1335.97     1305.53     28.84 o 
  -2   7   6     2395.03     2385.25     27.63 o 
  -1   7   6     1877.88     2002.92     25.70 o 
   0   7   6       99.35       98.03      4.96 o 
   1   7   6        0.00        0.04      2.03 o 
   2   7   6       20.92        8.67      2.60 o 
   3   7   6     3660.07     3808.10     39.26 o 
   4   7   6     1747.15     1727.04     24.70 o 
   5   7   6      841.47      846.67     18.37 o 
   6   7   6      336.76      322.92     12.42 o 
   7   7   6      128.06      128.12      9.32 o 
   8   7   6       78.37       88.62      8.75 o 
   9   7   6       94.59       58.06     31.88 o 
  10   7   6      175.02      187.39     14.51 o 
  11   7   6        4.51       17.13     10.69 o 
 -11   8   6       28.16       22.34      7.88 o 
 -10   8   6        3.18        7.54      6.74 o 
  -9   8   6        1.73        0.00      5.28 o 
  -8   8   6        1.14        0.68      3.68 o 
  -7   8   6        6.47        6.17      3.43 o 
  -6   8   6       15.06       21.66      4.32 o 
  -5   8   6      422.90      424.38     11.41 o 
  -4   8   6      824.24      803.19     14.74 o 
  -3   8   6       14.22        9.79      3.05 o 
  -2   8   6        0.74        4.00      2.62 o 
  -1   8   6        1.29        1.39      2.50 o 
   0   8   6      165.79      175.89      7.40 o 
   1   8   6        8.83       15.00      3.08 o 
   2   8   6       82.31       79.05      6.58 o 
   3   8   6       28.69       25.58      4.95 o 
   4   8   6      846.57      903.62     19.06 o 
   5   8   6      308.15      303.88     12.28 o 
   6   8   6       59.27       51.12      6.92 o 
   7   8   6       19.38       16.56      6.70 o 
   8   8   6       72.88       77.82     10.30 o 
   9   8   6        1.68        0.89      6.13 o 
  10   8   6       11.59        4.96      7.12 o 
 -10   9   6       78.27       75.98     12.17 o 
  -9   9   6       70.07       62.15      9.26 o 
  -8   9   6       97.07      108.76      8.35 o 
  -7   9   6       33.94       24.62      4.86 o 
  -6   9   6      149.09      139.35     15.20 o 
  -5   9   6       95.72       92.31     10.71 o 
  -4   9   6      250.17      264.16     10.56 o 
  -3   9   6      636.40      605.46     14.53 o 
  -2   9   6        3.55        0.12      2.65 o 
  -1   9   6       30.08       43.22      5.05 o 
   0   9   6      104.88       88.50      6.41 o 
   1   9   6      485.04      396.46     11.05 o 
   2   9   6      178.85      160.61     10.37 o 
   3   9   6       10.62       12.69      4.46 o 
   4   9   6      212.97      199.35     10.56 o 
   5   9   6        2.36        3.37      4.53 o 
   6   9   6       17.78        6.72      5.65 o 
   7   9   6        0.01        0.00      5.50 o 
   8   9   6       58.22       59.08     10.13 o 
   9   9   6       47.74       50.32     10.09 o 
  10   9   6        4.68        3.22      7.96 o 
 -10  10   6        8.01        7.45      8.14 o 
  -9  10   6       72.65       82.99     11.83 o 
  -8  10   6       87.63       68.65     14.73 o 
  -7  10   6        0.09        6.50      4.30 o 
  -6  10   6       22.30       32.78      5.49 o 
  -5  10   6        4.61        4.38      4.19 o 
  -4  10   6      115.21      101.44     14.48 o 
  -3  10   6      381.35      339.01     27.23 o 
  -2  10   6        9.69        3.76      3.56 o 
  -1  10   6      368.38      319.61     11.02 o 
   0  10   6       18.89       11.38      3.77 o 
   1  10   6        5.45        4.77      4.62 o 
   2  10   6        1.40        2.25      4.33 o 
   3  10   6      158.03      187.45     12.15 o 
   4  10   6       44.47       35.29      7.48 o 
   5  10   6      136.25      133.51     11.61 o 
   6  10   6      283.23      305.33     16.22 o 
   7  10   6       35.83       29.16      8.88 o 
   8  10   6        4.95        0.00      7.13 o 
   9  10   6        5.99       16.73      8.72 o 
  -9  11   6        0.37        0.51      6.76 o 
  -8  11   6       26.58       29.73      9.45 o 
  -7  11   6      115.98      115.37     10.70 o 
  -6  11   6        5.95        9.37      4.78 o 
  -5  11   6       60.48       70.42      7.79 o 
  -4  11   6      106.17      130.76      9.16 o 
  -3  11   6       10.78       15.81      4.71 o 
  -2  11   6        0.01        1.65      3.64 o 
  -1  11   6      281.87      300.98     11.33 o 
   0  11   6      353.09      347.15     12.00 o 
   1  11   6      118.05      143.70     11.19 o 
   2  11   6        0.03        3.07      5.81 o 
   3  11   6        4.56        5.13      6.95 o 
   4  11   6       32.88       29.55      9.05 o 
   5  11   6       33.44       37.47     11.08 o 
   6  11   6       12.24        4.58      7.43 o 
   7  11   6        2.50        0.00      6.82 o 
   8  11   6       34.79       35.93      9.76 o 
  -8  12   6        0.01        1.38      7.31 o 
  -7  12   6        0.44        1.74      7.10 o 
  -6  12   6        8.08       12.97      5.98 o 
  -5  12   6        9.88       18.17      6.21 o 
  -4  12   6      171.73      221.04     12.35 o 
  -3  12   6        4.28        0.00      4.01 o 
  -2  12   6       82.26       78.38      7.72 o 
  -1  12   6        0.25        1.19      4.30 o 
   0  12   6      145.95      118.54     11.13 o 
   1  12   6        7.95       12.70      7.24 o 
   2  12   6      166.53      198.20     16.50 o 
   3  12   6       87.89       89.44     12.88 o 
   4  12   6       56.90       67.08     13.88 o 
   5  12   6       79.43       99.83     14.82 o 
   6  12   6        0.66        0.00      9.16 o 
   7  12   6        3.17        6.46     10.18 o 
  -6  13   6        1.43        0.00      7.43 o 
  -5  13   6       16.32       26.01      6.80 o 
  -4  13   6       59.45       65.58      8.84 o 
  -3  13   6        0.58        0.18      4.72 o 
  -2  13   6       40.16       41.33      7.03 o 
  -1  13   6        9.60        7.36      7.01 o 
   0  13   6        3.62        0.00      5.79 o 
   1  13   6        0.53        8.09      6.42 o 
   2  13   6        0.73        5.26      7.16 o 
   3  13   6        5.74        0.00      5.90 o 
   4  13   6        3.55        5.56      9.20 o 
   5  13   6        5.19       12.68     10.79 o 
  -4  14   6       30.87       41.40      8.36 o 
  -3  14   6      270.77      308.70     17.08 o 
  -2  14   6       52.62       67.11     10.40 o 
  -1  14   6       49.10       44.06     12.39 o 
   0  14   6      164.65      120.17     29.47 o 
   1  14   6       89.06       76.03     13.25 o 
   2  14   6       27.60       40.16     11.43 o 
   3  14   6       38.10       42.13     11.49 o 
 -13   1   7        1.41        4.39      5.79 o 
 -12   1   7      131.04      139.65      9.73 o 
 -11   1   7       34.34       33.48      5.76 o 
 -10   1   7      239.04      227.52      9.70 o 
  -9   1   7       38.38       41.44      4.77 o 
  -8   1   7      849.49      850.84     14.09 o 
  -7   1   7      724.81      758.26     12.55 o 
  -6   1   7       15.45       15.20      2.65 o 
  -5   1   7      860.40      934.92     12.99 o 
  -4   1   7       12.18       11.76      1.90 o 
  -3   1   7      122.15       92.10      9.32 o 
  -2   1   7     2787.52     2996.55     24.28 o 
  -1   1   7        7.38        2.63      1.34 o 
   0   1   7     2264.26     2137.82     18.09 o 
   1   1   7     5201.68     5710.19     76.31 o 
   2   1   7     2163.25     2215.00     12.71 o 
   3   1   7     2794.32     3238.29     15.43 o 
   4   1   7     1590.25     1761.45     14.36 o 
   5   1   7     1226.53     1129.20     14.23 o 
   6   1   7      539.56      494.71     10.30 o 
   7   1   7      391.16      398.81     13.65 o 
   8   1   7       30.57       33.14      6.10 o 
   9   1   7      210.29      217.25     12.33 o 
  10   1   7       27.45       22.90      7.76 o 
  11   1   7       70.49       70.86     12.01 o 
  12   1   7        3.66       19.59     11.56 o 
 -13   2   7      140.26      141.00     14.18 o 
 -12   2   7       32.83       26.98      6.00 o 
 -11   2   7        0.01        0.72      3.83 o 
 -10   2   7      115.93      119.95      8.01 o 
  -9   2   7      636.23      609.56     14.04 o 
  -8   2   7        4.67        7.74      2.94 o 
  -7   2   7        0.07        0.63      2.01 o 
  -6   2   7      241.07      229.30      6.84 o 
  -5   2   7      621.53      672.66     10.32 o 
  -4   2   7      158.68      132.49      4.68 o 
  -3   2   7     2590.38     3003.92     18.61 o 
  -2   2   7      108.84       90.17      5.41 o 
  -1   2   7     2542.72     2634.41     21.81 o 
   0   2   7     2320.19     2644.97     25.18 o 
   1   2   7     1661.62     1855.90     17.58 o 
   2   2   7       39.91       70.81      4.22 o 
   3   2   7       11.50        4.34      1.80 o 
   4   2   7       17.00       10.26      2.40 o 
   5   2   7      408.43      422.23      9.34 o 
   6   2   7      499.15      525.72     11.07 o 
   7   2   7      961.69      978.56     35.44 o 
   8   2   7      306.31      285.81     12.70 o 
   9   2   7      350.00      314.83     16.85 o 
  10   2   7        0.43        4.15      6.01 o 
  11   2   7        3.00        6.24      7.22 o 
  12   2   7        2.63        6.04      7.43 o 
 -13   3   7       17.83       18.59      7.62 o 
 -12   3   7      195.27      186.44     10.78 o 
 -11   3   7        9.15       14.75      4.72 o 
 -10   3   7       79.60       82.48      7.12 o 
  -9   3   7       97.78       98.43      7.05 o 
  -8   3   7      440.61      383.18     10.82 o 
  -7   3   7       64.47       62.76      5.24 o 
  -6   3   7      366.83      337.25      8.09 o 
  -5   3   7      903.65      834.32     11.38 o 
  -4   3   7      469.31      404.54      7.45 o 
  -3   3   7      289.31      324.71      6.25 o 
  -2   3   7     3489.54     4047.00     39.83 o 
  -1   3   7     1604.54     1391.80     11.57 o 
   0   3   7       71.25       55.00      2.61 o 
   1   3   7     2734.63     3049.37     35.81 o 
   2   3   7        1.78        2.00      1.19 o 
   3   3   7      947.40      971.21     14.04 o 
   4   3   7      383.12      393.52     12.43 o 
   5   3   7       40.08       36.52      3.87 o 
   6   3   7      159.52      158.94      6.87 o 
   7   3   7     1152.77     1111.02     19.68 o 
   8   3   7      421.46      425.09     18.33 o 
   9   3   7       41.45       46.05      9.01 o 
  10   3   7       80.50       76.00     11.46 o 
  11   3   7       14.90       24.38      8.82 o 
  12   3   7       15.51       17.30      8.55 o 
 -13   4   7        5.56        7.41      7.27 o 
 -12   4   7        0.00        1.01      5.49 o 
 -11   4   7       81.98       63.57      7.34 o 
 -10   4   7       26.46       25.18      4.97 o 
  -9   4   7       16.84       12.40      3.88 o 
  -8   4   7       10.59       14.59      3.62 o 
  -7   4   7        2.40        2.37      2.56 o 
  -6   4   7       33.07       31.53      3.96 o 
  -5   4   7        0.98        5.82      2.37 o 
  -4   4   7       47.08       29.64      4.07 o 
  -3   4   7     1470.78     1644.07     17.13 o 
  -2   4   7     7915.29     9109.03     81.01 o 
  -1   4   7      642.83      664.42      9.52 o 
   0   4   7       69.86      100.50      3.35 o 
   1   4   7      327.82      408.40      7.32 o 
   2   4   7      223.08      246.41      6.09 o 
   3   4   7      256.73      149.97     63.15 o 
   4   4   7        7.52        4.29      2.69 o 
   5   4   7     1043.06     1012.39     20.08 o 
   6   4   7        3.90        3.72      3.30 o 
   7   4   7        2.73        0.37      3.25 o 
   8   4   7     1022.65      961.52     20.31 o 
   9   4   7       36.37       35.68      8.41 o 
  10   4   7       95.93       94.32     12.53 o 
  11   4   7        3.48        4.07      6.87 o 
  12   4   7       54.13       55.89     12.37 o 
 -12   5   7       10.10       11.84      6.26 o 
 -11   5   7      335.60      338.26     12.97 o 
 -10   5   7      133.09      162.80      9.39 o 
  -9   5   7      192.13      200.43      9.26 o 
  -8   5   7        2.89        0.39      3.03 o 
  -7   5   7       44.80       45.91      4.97 o 
  -6   5   7      306.24      315.84      9.46 o 
  -5   5   7        1.37        3.37      2.47 o 
  -4   5   7      925.56      987.41     14.47 o 
  -3   5   7       33.87       35.43      3.58 o 
  -2   5   7       21.26       14.52      2.59 o 
  -1   5   7     2828.01     3210.89     38.98 o 
   0   5   7      907.19      953.58     11.69 o 
   1   5   7      279.85      299.97      6.79 o 
   2   5   7       70.49       64.50      3.59 o 
   3   5   7     1685.82     1706.29     25.74 o 
   4   5   7     1532.00     1472.71     21.28 o 
   5   5   7      281.88      203.23     36.25 o 
   6   5   7      328.27      297.87     11.90 o 
   7   5   7      441.24      404.90     13.46 o 
   8   5   7      215.41      201.16     10.60 o 
   9   5   7      286.14      242.17     16.00 o 
  10   5   7        5.05        7.47      6.91 o 
  11   5   7      189.50      183.54     16.95 o 
 -12   6   7       48.71       70.96     10.60 o 
 -11   6   7       44.08       61.76      9.56 o 
 -10   6   7       63.92       71.15      7.38 o 
  -9   6   7       86.05       93.12      7.56 o 
  -8   6   7      409.90      359.83     13.01 o 
  -7   6   7      476.69      432.93     13.82 o 
  -6   6   7       70.25       75.19      5.82 o 
  -5   6   7       97.64       95.95      5.98 o 
  -4   6   7     1749.54     1699.72     37.85 o 
  -3   6   7      268.94      282.01      8.04 o 
  -2   6   7       48.56       43.94      3.90 o 
  -1   6   7      226.77      229.22      6.61 o 
   0   6   7        4.05       20.89      2.88 o 
   1   6   7     2514.15     2613.51     21.01 o 
   2   6   7       34.69       36.89      3.35 o 
   3   6   7      181.01      172.32      8.07 o 
   4   6   7      161.68      144.42      7.99 o 
   5   6   7      835.20      863.10     20.22 o 
   6   6   7      574.72      425.67     87.71 o 
   7   6   7      175.35      164.49      9.96 o 
   8   6   7      412.56      403.31     14.67 o 
   9   6   7       35.78       49.40      7.63 o 
  10   6   7       10.34       13.55      9.59 o 
  11   6   7        0.02        0.00      8.40 o 
 -11   7   7        3.57        1.87      5.98 o 
 -10   7   7        0.01        0.00      4.86 o 
  -9   7   7        2.05        3.13      3.97 o 
  -8   7   7       11.80        6.32      3.82 o 
  -7   7   7      398.18      369.20     12.41 o 
  -6   7   7      572.37      548.10     13.09 o 
  -5   7   7       11.44        9.29      3.33 o 
  -4   7   7      191.59      182.04      7.36 o 
  -3   7   7      247.01      244.34      7.95 o 
  -2   7   7       19.30       15.83      3.06 o 
  -1   7   7       22.66       23.12      3.58 o 
   0   7   7      202.53      183.14      7.30 o 
   1   7   7      299.99      283.58      7.67 o 
   2   7   7      523.26      568.57     13.81 o 
   3   7   7      155.70      166.40      8.61 o 
   4   7   7      302.40      314.93     11.77 o 
   5   7   7       40.78       35.02      5.66 o 
   6   7   7      863.69      789.67     18.82 o 
   7   7   7       14.19       11.77      4.85 o 
   8   7   7       32.96       13.20      6.98 o 
   9   7   7       23.53       15.75      7.10 o 
  10   7   7        5.55        2.43      8.33 o 
  11   7   7       38.28       54.57     15.34 o 
 -11   8   7        9.14        8.26      7.01 o 
 -10   8   7        2.08        3.11      5.52 o 
  -9   8   7       16.34       15.14      5.45 o 
  -8   8   7       99.29      100.41      7.92 o 
  -7   8   7       14.32       15.52      4.38 o 
  -6   8   7      174.52      170.18      8.48 o 
  -5   8   7      380.11      369.61     10.97 o 
  -4   8   7       23.60       15.63      3.62 o 
  -3   8   7      839.06      878.24     16.77 o 
  -2   8   7       38.01       26.75      4.20 o 
  -1   8   7      138.88      113.97      6.70 o 
   0   8   7      113.58      124.23      6.72 o 
   1   8   7      298.46      303.87      9.42 o 
   2   8   7       44.67       44.57      5.58 o 
   3   8   7      522.39      564.58     15.03 o 
   4   8   7      220.65      214.10     11.16 o 
   5   8   7      399.70      397.27     13.93 o 
   6   8   7        1.86        3.50      4.46 o 
   7   8   7       16.71       20.49      5.85 o 
   8   8   7       94.01      114.63     11.73 o 
   9   8   7       16.13       24.89      8.06 o 
  10   8   7        0.21        0.00      9.01 o 
 -10   9   7       20.21       10.78      9.46 o 
  -9   9   7      100.90      105.70     10.81 o 
  -8   9   7       68.47       64.11     11.00 o 
  -7   9   7        2.97        6.37      4.27 o 
  -6   9   7        7.82       11.01      4.18 o 
  -5   9   7     2853.24     2860.77     31.82 o 
  -4   9   7       37.86       41.60      5.77 o 
  -3   9   7      234.81      227.05      9.46 o 
  -2   9   7       51.68       53.41      5.78 o 
  -1   9   7      317.49      299.99     10.20 o 
   0   9   7      159.13      132.71      7.46 o 
   1   9   7       27.27       25.60      5.72 o 
   2   9   7      225.53      196.23     11.55 o 
   3   9   7      104.87      106.53      8.35 o 
   4   9   7      705.45      759.01     18.73 o 
   5   9   7      137.67      118.02      9.40 o 
   6   9   7       22.58       23.33      7.17 o 
   7   9   7       21.31       23.40      7.66 o 
   8   9   7       36.86       59.60     10.24 o 
   9   9   7       32.56       35.60      9.73 o 
  -9  10   7        0.54        3.17      5.89 o 
  -8  10   7       17.16       20.43      5.44 o 
  -7  10   7        6.35        5.14      4.64 o 
  -6  10   7      340.57      353.59     14.55 o 
  -5  10   7      697.57      631.35     16.70 o 
  -4  10   7      422.65      377.40     13.00 o 
  -3  10   7       29.77       20.04      4.67 o 
  -2  10   7      111.70      111.41      7.81 o 
  -1  10   7       20.69       21.81      4.46 o 
   0  10   7      346.24      297.91     10.72 o 
   1  10   7        9.19       15.64      5.49 o 
   2  10   7      140.33      138.29     10.92 o 
   3  10   7      129.85      125.53     10.80 o 
   4  10   7      121.13      134.86     14.26 o 
   5  10   7      161.43      173.54     13.02 o 
   6  10   7        1.98        4.41      6.66 o 
   7  10   7       12.28        7.61      6.74 o 
   8  10   7       39.11       49.82     10.56 o 
   9  10   7       14.60       15.40      8.78 o 
  -9  11   7       36.44       57.24     12.06 o 
  -8  11   7       15.84        6.25      7.98 o 
  -7  11   7        5.10       13.31      5.50 o 
  -6  11   7        6.19       12.98      5.15 o 
  -5  11   7       10.68       17.99      5.18 o 
  -4  11   7       58.30       55.83      7.31 o 
  -3  11   7      104.86      101.19      8.36 o 
  -2  11   7       49.76       51.26      6.46 o 
  -1  11   7       41.18       45.90      6.07 o 
   0  11   7       40.59       44.17      7.82 o 
   1  11   7        0.46        4.43      5.13 o 
   2  11   7       63.39       78.13      9.46 o 
   3  11   7        7.62        8.62      7.75 o 
   4  11   7        5.34        0.00      7.14 o 
   5  11   7        3.73        5.03      8.35 o 
   6  11   7       28.41       43.06     12.08 o 
   7  11   7       41.68       43.32     10.26 o 
   8  11   7       26.52       32.03     10.07 o 
  -7  12   7       48.55       40.16     10.52 o 
  -6  12   7       47.43       55.02      8.29 o 
  -5  12   7       17.41       15.69      5.68 o 
  -4  12   7        2.41        0.79      4.13 o 
  -3  12   7        2.64        0.90      4.26 o 
  -2  12   7       90.73       99.75      8.62 o 
  -1  12   7      180.18      198.89     10.64 o 
   0  12   7        0.00        2.19      5.25 o 
   1  12   7       64.29       63.09     11.06 o 
   2  12   7        5.64        5.44      7.05 o 
   3  12   7      182.30      203.49     17.85 o 
   4  12   7       11.36        2.40      8.82 o 
   5  12   7       29.48       23.91     11.03 o 
   6  12   7       77.27       79.73     15.22 o 
   7  12   7        3.63        0.00      9.29 o 
  -6  13   7      112.39      151.18     12.76 o 
  -5  13   7       32.62       35.98      7.76 o 
  -4  13   7        1.49        3.79      5.21 o 
  -3  13   7      114.89      122.18     10.01 o 
  -2  13   7       49.66       43.33      7.65 o 
  -1  13   7       15.87       23.85      8.40 o 
   0  13   7       39.34       29.64      9.74 o 
   1  13   7      209.22      203.13     17.60 o 
   2  13   7       12.96        4.82      7.05 o 
   3  13   7        0.10        1.22      7.31 o 
   4  13   7        0.92        2.33      9.84 o 
   5  13   7      293.72      324.91     23.25 o 
  -4  14   7        0.06        0.00      5.79 o 
  -3  14   7        8.04       18.36      7.61 o 
  -2  14   7        2.74        9.55     10.18 o 
  -1  14   7        4.28        2.07      8.28 o 
   0  14   7        5.70       10.75      8.63 o 
   1  14   7        1.11        0.00      7.88 o 
   2  14   7       19.40       17.16      8.95 o 
   3  14   7        0.33        1.78      7.75 o 
 -13   0   8      351.00      370.85     22.40 o 
 -12   0   8       13.82        4.99      7.41 o 
 -11   0   8       49.05       45.18      9.77 o 
 -10   0   8      175.44      175.86     12.15 o 
  -9   0   8       62.49       68.40      8.09 o 
  -8   0   8     1208.71     1176.57     23.68 o 
  -7   0   8     2899.06     2892.43     34.64 o 
  -6   0   8      105.46       97.07      7.13 o 
  -5   0   8     1119.21     1033.99     18.42 o 
  -4   0   8     2782.00     2793.71     28.27 o 
  -3   0   8        5.98        1.06      2.12 o 
  -2   0   8     1004.87     1048.25     15.51 o 
  -1   0   8     3450.93     3698.58     53.79 o 
   0   0   8      247.42      216.52      6.82 o 
   1   0   8      167.04      157.87      5.90 o 
   2   0   8     5322.34     6161.44     37.83 o 
   3   0   8     5005.26     5647.34     36.58 o 
   4   0   8      252.52      281.41      7.81 o 
   5   0   8      645.18      695.38     28.75 o 
   6   0   8      233.83      269.65     15.26 o 
   7   0   8      497.99      500.92     21.77 o 
   8   0   8      256.30      233.96     16.83 o 
   9   0   8      262.14      275.39     21.41 o 
  10   0   8        8.63       11.96      9.06 o 
  11   0   8       41.95       60.99     21.66 o 
  12   0   8      520.37      588.38     49.29 o 
 -13   1   8       86.49       99.00     10.23 o 
 -12   1   8        2.06        6.83      5.44 o 
 -11   1   8       66.35       76.54      7.44 o 
 -10   1   8       75.23       71.56      6.78 o 
  -9   1   8      277.23      250.19      8.85 o 
  -8   1   8        1.00        0.19      2.42 o 
  -7   1   8      604.94      633.55     11.72 o 
  -6   1   8     1055.91     1125.84     16.65 o 
  -5   1   8      366.84      340.44      7.74 o 
  -4   1   8        2.92        2.40      1.65 o 
  -3   1   8       17.62       15.65      1.98 o 
  -2   1   8       19.45       16.47      2.15 o 
  -1   1   8     1289.04     1499.52     12.47 o 
   0   1   8     4781.63     4914.18     36.84 o 
   1   1   8      118.24      140.96      4.16 o 
   2   1   8      526.29      613.47      7.34 o 
   3   1   8     4851.10     5598.09     29.28 o 
   4   1   8      419.35      438.10      6.18 o 
   5   1   8       82.93       77.31      4.72 o 
   6   1   8        0.02        1.45      2.97 o 
   7   1   8      148.79      147.20      9.08 o 
   8   1   8      206.60      185.57     10.67 o 
   9   1   8      153.56      134.81     12.65 o 
  10   1   8      290.68      313.61     21.35 o 
  11   1   8       10.47        9.21      7.68 o 
  12   1   8        6.56       16.30     11.16 o 
 -13   2   8        1.62        3.68      5.27 o 
 -12   2   8       10.48        7.42      4.70 o 
 -11   2   8        0.85        1.16      4.04 o 
 -10   2   8       24.01       29.36      5.15 o 
  -9   2   8      119.37      126.81      7.81 o 
  -8   2   8      193.40      178.81      7.89 o 
  -7   2   8       64.85       65.09      4.82 o 
  -6   2   8      279.27      287.59      7.74 o 
  -5   2   8     1042.28     1003.90     12.88 o 
  -4   2   8      578.75      563.24      9.17 o 
  -3   2   8      190.87      182.16      5.20 o 
  -2   2   8      254.88      159.28     15.35 o 
  -1   2   8      305.40      265.58      6.75 o 
   0   2   8     5340.72     5907.74     69.72 o 
   1   2   8     5937.92     6754.04     47.29 o 
   2   2   8      356.23      385.04      8.46 o 
   3   2   8     1807.96     1639.99     16.04 o 
   4   2   8     1400.30     1382.96     17.09 o 
   5   2   8       50.49       52.92      4.36 o 
   6   2   8       39.77       39.63      4.27 o 
   7   2   8       13.77       11.36      4.24 o 
   8   2   8      430.54      406.30     17.98 o 
   9   2   8       41.27       43.01      8.83 o 
  10   2   8        0.14        0.00      5.76 o 
  11   2   8      194.39      218.33     17.70 o 
  12   2   8        0.70        0.00      7.42 o 
 -13   3   8        6.45        5.73      7.02 o 
 -12   3   8        1.73        0.92      4.61 o 
 -11   3   8        0.51        0.00      3.86 o 
 -10   3   8      112.70      123.48      8.39 o 
  -9   3   8       27.62       21.57      4.29 o 
  -8   3   8       31.75       26.34      4.38 o 
  -7   3   8        0.64        1.81      2.53 o 
  -6   3   8      166.70      142.62      6.52 o 
  -5   3   8      693.01      661.09     10.48 o 
  -4   3   8        0.51        8.24      2.10 o 
  -3   3   8     1236.13     1267.07     15.15 o 
  -2   3   8      175.25      154.14      5.31 o 
  -1   3   8      525.02      425.29      6.96 o 
   0   3   8     1056.28     1228.54     12.74 o 
   1   3   8      254.98      284.64      5.50 o 
   2   3   8     1390.27     1490.83     25.23 o 
   3   3   8       44.76       38.08      3.25 o 
   4   3   8      199.59      211.78      8.05 o 
   5   3   8       59.30       56.28      5.34 o 
   6   3   8      452.88      453.89     12.47 o 
   7   3   8     1457.91     1390.31     37.95 o 
   8   3   8        3.10        0.00      4.68 o 
   9   3   8       90.31       89.71     11.55 o 
  10   3   8        0.82        1.57      6.25 o 
  11   3   8      152.58      171.30     16.33 o 
  12   3   8       58.11       63.25     12.83 o 
 -12   4   8        3.47        3.37      5.11 o 
 -11   4   8      231.54      245.55     11.49 o 
 -10   4   8      134.03      123.27      8.56 o 
  -9   4   8        1.12        2.71      3.35 o 
  -8   4   8       63.76       65.32      5.91 o 
  -7   4   8      698.02      693.97     14.81 o 
  -6   4   8      733.35      724.31     13.70 o 
  -5   4   8      533.40      460.95     14.59 o 
  -4   4   8     2251.89     2444.89     22.32 o 
  -3   4   8      190.65      150.64      4.66 o 
  -2   4   8      257.06      219.97      5.46 o 
  -1   4   8      971.88      894.50     12.35 o 
   0   4   8     2843.80     2861.51     18.60 o 
   1   4   8     2226.15     2136.66     26.53 o 
   2   4   8      544.06      533.57     13.59 o 
   3   4   8        4.86        4.86      2.52 o 
   4   4   8      151.66      168.32      7.72 o 
   5   4   8      963.59      964.50     17.89 o 
   6   4   8     1401.17     1293.12     21.33 o 
   7   4   8      169.32      166.59      9.23 o 
   8   4   8        0.51        0.00      5.02 o 
   9   4   8      115.50      140.34     13.76 o 
  10   4   8      284.51      270.50     20.40 o 
  11   4   8      195.21      203.86     17.63 o 
 -12   5   8       18.81       22.27      8.15 o 
 -11   5   8       16.06       17.20      5.47 o 
 -10   5   8        1.17        0.00      3.72 o 
  -9   5   8       13.84       20.55      4.66 o 
  -8   5   8        0.69        2.35      3.30 o 
  -7   5   8       20.19       20.21      4.03 o 
  -6   5   8      302.14      300.16      9.52 o 
  -5   5   8      556.01      529.48     11.58 o 
  -4   5   8        3.45        2.17      2.21 o 
  -3   5   8     3376.60     3392.98     27.57 o 
  -2   5   8     2845.71     3030.83     37.20 o 
  -1   5   8     1678.89     1838.68     21.62 o 
   0   5   8      931.79      968.34     13.55 o 
   1   5   8      307.32      285.05      9.04 o 
   2   5   8       17.50       11.36      2.55 o 
   3   5   8        5.78        9.36      3.18 o 
   4   5   8       42.25       19.19     11.41 o 
   5   5   8       26.50       24.41      4.67 o 
   6   5   8       85.97       80.47      7.20 o 
   7   5   8        1.53        0.00      3.83 o 
   8   5   8        4.95       13.41      5.22 o 
   9   5   8       57.27       48.98     11.11 o 
  10   5   8       20.80       20.57      8.10 o 
  11   5   8        5.47       11.64      7.88 o 
 -12   6   8      103.99      109.29     12.19 o 
 -11   6   8       48.60       45.98      7.69 o 
 -10   6   8        2.57        1.03      4.45 o 
  -9   6   8       76.52       77.27      7.26 o 
  -8   6   8        0.02        0.19      3.34 o 
  -7   6   8       66.37       72.78      6.36 o 
  -6   6   8      667.27      697.97     14.47 o 
  -5   6   8       45.68       48.33      4.93 o 
  -4   6   8       19.79       24.11      3.60 o 
  -3   6   8      246.94      230.05      7.53 o 
  -2   6   8       34.72       36.13      3.76 o 
  -1   6   8      321.23      351.54      9.41 o 
   0   6   8      325.24      326.38      7.84 o 
   1   6   8       18.75       13.38      2.72 o 
   2   6   8      110.18       90.24      6.50 o 
   3   6   8      863.25      842.82     19.94 o 
   4   6   8     1941.67     1981.67     36.78 o 
   5   6   8        0.91        5.48      4.03 o 
   6   6   8       70.45       60.12      7.39 o 
   7   6   8        3.08        6.40      4.64 o 
   8   6   8       11.74        9.37      5.27 o 
   9   6   8       41.90       34.27      9.01 o 
  10   6   8       65.55       76.61     12.19 o 
  11   6   8       19.35       27.57     12.71 o 
 -11   7   8       50.79       58.73      9.72 o 
 -10   7   8       22.54       12.91      5.17 o 
  -9   7   8      187.97      169.58      9.77 o 
  -8   7   8       72.90       91.97      7.60 o 
  -7   7   8        1.02        1.07      3.25 o 
  -6   7   8       62.23       62.66      6.03 o 
  -5   7   8        1.15        0.00      2.63 o 
  -4   7   8     1576.22     1523.22     19.91 o 
  -3   7   8        3.19        1.47      2.45 o 
  -2   7   8        0.03        1.45      2.61 o 
  -1   7   8       49.95       49.20      4.88 o 
   0   7   8      499.20      502.61     11.59 o 
   1   7   8      607.80      609.31     11.10 o 
   2   7   8      285.85      284.32     10.37 o 
   3   7   8     1152.05     1183.13     20.83 o 
   4   7   8     1199.95     1165.16     21.42 o 
   5   7   8      336.31      307.50     12.24 o 
   6   7   8       35.55       40.31      6.37 o 
   7   7   8       54.17       23.41     11.17 o 
   8   7   8       40.32       32.59      7.03 o 
   9   7   8       71.59       73.53     14.55 o 
  10   7   8        1.59        0.00      8.95 o 
 -11   8   8       76.71       81.23     10.95 o 
 -10   8   8        0.13        0.12      5.38 o 
  -9   8   8      146.78      155.13      9.91 o 
  -8   8   8        9.89       14.22      4.55 o 
  -7   8   8        1.10        3.05      3.73 o 
  -6   8   8       24.17       23.96      4.65 o 
  -5   8   8        0.32        0.00      2.81 o 
  -4   8   8      199.64      186.87      8.89 o 
  -3   8   8      836.52      761.52     16.04 o 
  -2   8   8      830.24      773.79     15.63 o 
  -1   8   8        4.97        6.70      2.98 o 
   0   8   8      233.44      221.52      8.52 o 
   1   8   8      237.65      231.78     11.48 o 
   2   8   8       32.54       15.17      4.41 o 
   3   8   8       10.13        8.74      4.15 o 
   4   8   8     1017.22     1040.01     21.22 o 
   5   8   8       11.95       25.52      5.73 o 
   6   8   8       54.48       70.28      8.10 o 
   7   8   8      230.84      213.59     12.14 o 
   8   8   8       71.19       75.50     10.23 o 
   9   8   8        0.66        0.00      5.65 o 
  10   8   8      252.69      268.68     25.83 o 
 -10   9   8       17.03       21.16      8.09 o 
  -9   9   8       13.81       11.29      5.31 o 
  -8   9   8        4.05        0.00      3.93 o 
  -7   9   8       17.06       14.10      4.60 o 
  -6   9   8      259.76      241.01     11.13 o 
  -5   9   8       42.31       51.51      6.54 o 
  -4   9   8      643.16      590.33     15.40 o 
  -3   9   8      342.08      307.36     11.08 o 
  -2   9   8      746.65      680.33     15.54 o 
  -1   9   8      848.31      781.42     16.35 o 
   0   9   8      595.20      594.76     13.98 o 
   1   9   8      100.35      114.50      9.88 o 
   2   9   8       54.63       38.70      7.22 o 
   3   9   8       63.76       77.18      9.15 o 
   4   9   8       34.32       45.55      6.75 o 
   5   9   8      120.73      144.47     10.47 o 
   6   9   8        0.05        0.00      4.75 o 
   7   9   8        9.97       12.06      7.15 o 
   8   9   8        7.08        0.67      6.30 o 
   9   9   8       34.50       42.71     10.43 o 
  -9  10   8        0.37        2.91      6.06 o 
  -8  10   8        4.98       10.98      5.13 o 
  -7  10   8      124.87      152.73     10.57 o 
  -6  10   8        0.56        1.58      4.06 o 
  -5  10   8      204.18      203.66     10.81 o 
  -4  10   8        1.68        5.04      4.02 o 
  -3  10   8        5.47        4.51      3.99 o 
  -2  10   8       62.84       66.78      6.66 o 
  -1  10   8      120.90       98.17      7.59 o 
   0  10   8       53.05       40.55      6.94 o 
   1  10   8       55.74       57.79      8.41 o 
   2  10   8       60.62       47.51      7.97 o 
   3  10   8       11.99       14.45      6.42 o 
   4  10   8       17.88       14.35      6.63 o 
   5  10   8      173.96      182.30     16.56 o 
   6  10   8       11.19       21.39      7.86 o 
   7  10   8        0.74        2.65      6.67 o 
   8  10   8        9.57       19.59      8.97 o 
  -8  11   8       28.53       29.11      7.73 o 
  -7  11   8        9.87       11.82      5.32 o 
  -6  11   8       13.41       11.38      5.31 o 
  -5  11   8       35.53       36.47      6.30 o 
  -4  11   8        4.86        6.37      4.51 o 
  -3  11   8        0.87        0.34      4.03 o 
  -2  11   8       29.68       32.96      5.72 o 
  -1  11   8        0.07        0.00      3.41 o 
   0  11   8       83.99       89.31     10.08 o 
   1  11   8       26.01       17.39      6.46 o 
   2  11   8      118.97      133.30     12.00 o 
   3  11   8      109.55      149.71     15.30 o 
   4  11   8        5.70       15.65      9.00 o 
   5  11   8       13.01       17.24      9.52 o 
   6  11   8       71.28       73.56     13.80 o 
   7  11   8       22.85       27.32     11.59 o 
  -7  12   8       55.00       49.91      8.59 o 
  -6  12   8        2.84        5.52      5.19 o 
  -5  12   8      248.26      227.58     26.45 o 
  -4  12   8       47.37       62.68      7.80 o 
  -3  12   8        0.04        3.09      4.40 o 
  -2  12   8        5.88        8.44      5.06 o 
  -1  12   8      121.02      115.62     11.71 o 
   0  12   8       92.39       84.13     10.59 o 
   1  12   8       17.47       28.81      7.54 o 
   2  12   8        8.53        8.82      7.46 o 
   3  12   8       46.10       59.50     12.21 o 
   4  12   8      149.18      167.95     17.84 o 
   5  12   8        0.81        0.00      8.81 o 
   6  12   8        0.51        2.06     10.30 o 
  -5  13   8       63.38       81.49      9.91 o 
  -4  13   8      119.11       96.86     14.18 o 
  -3  13   8       37.01       35.51      6.92 o 
  -2  13   8       25.73       24.25      7.67 o 
  -1  13   8        2.14        4.80      6.44 o 
   0  13   8        2.21        1.95      6.39 o 
   1  13   8       27.91       31.60      9.61 o 
   2  13   8       11.15        9.39      8.75 o 
   3  13   8        3.41        5.26      9.52 o 
   4  13   8       11.84       13.34     10.71 o 
   5  13   8      116.24      113.63     17.13 o 
  -3  14   8       29.36       39.82     10.83 o 
  -2  14   8        0.11        0.00      7.19 o 
  -1  14   8      469.46      516.28     26.23 o 
   0  14   8       51.41       64.62     12.69 o 
   1  14   8       23.51       40.10     11.24 o 
   2  14   8       53.55       48.20     11.69 o 
 -13   1   9       52.77       48.02      8.38 o 
 -12   1   9        0.08        0.00      4.58 o 
 -11   1   9       72.49       67.17      7.26 o 
 -10   1   9       15.63       15.24      4.46 o 
  -9   1   9        4.76        4.35      3.23 o 
  -8   1   9      175.87      174.05      7.43 o 
  -7   1   9      310.98      309.64      8.68 o 
  -6   1   9      223.61      235.24      7.16 o 
  -5   1   9      221.40      214.17      6.52 o 
  -4   1   9      605.20      642.94     18.65 o 
  -3   1   9     2251.24     2099.47    187.53 o 
  -2   1   9      142.39      119.21      6.15 o 
  -1   1   9     2651.26     2760.08    125.27 o 
   0   1   9     1069.02     1236.17     14.72 o 
   1   1   9      104.31       83.35      3.45 o 
   2   1   9       38.27       60.68      3.08 o 
   3   1   9       44.19       43.59      2.69 o 
   4   1   9        4.20        0.17      2.07 o 
   5   1   9      141.46      144.98      6.44 o 
   6   1   9       50.45       42.55      5.73 o 
   7   1   9        0.01        3.03      3.83 o 
   8   1   9        5.54        4.26      5.00 o 
   9   1   9      120.07      137.77     13.10 o 
  10   1   9      141.78      147.38     14.49 o 
  11   1   9        0.44        3.85      9.00 o 
  12   1   9       22.22       14.66     11.66 o 
 -13   2   9       14.30       19.15      6.57 o 
 -12   2   9       88.00       87.26      9.88 o 
 -11   2   9      206.53      178.81     20.02 o 
 -10   2   9      388.50      312.06     37.06 o 
  -9   2   9        8.95        9.58      3.67 o 
  -8   2   9     1507.72     1373.95     54.53 o 
  -7   2   9       65.90       74.30      5.75 o 
  -6   2   9       96.09       93.92      5.29 o 
  -5   2   9        0.49        0.68      1.82 o 
  -4   2   9       70.00       42.75      3.49 o 
  -3   2   9      883.89      955.24     11.74 o 
  -2   2   9      732.04      911.51     12.48 o 
  -1   2   9      781.28      871.47     10.20 o 
   0   2   9       85.60       86.31     16.41 o 
   1   2   9     1803.84     2140.46     28.01 o 
   2   2   9      105.79      106.83      4.12 o 
   3   2   9      573.97      720.78     11.64 o 
   4   2   9      351.02      319.96      8.20 o 
   5   2   9     1932.54     1965.65     22.45 o 
   6   2   9        0.41        2.42      3.71 o 
   7   2   9     1248.15     1183.01     28.87 o 
   8   2   9      424.94      457.69     20.20 o 
   9   2   9       58.27       64.35     10.55 o 
  10   2   9        3.02        5.00      6.55 o 
  11   2   9      127.10      131.87     15.10 o 
  12   2   9       46.42       50.61     11.90 o 
 -12   3   9        3.76        4.68      4.75 o 
 -11   3   9       18.61       18.96      5.42 o 
 -10   3   9        0.02        1.45      3.66 o 
  -9   3   9       31.54       32.67      5.08 o 
  -8   3   9      219.68      226.10      9.06 o 
  -7   3   9       83.46       71.12      5.82 o 
  -6   3   9      125.95      140.08      6.65 o 
  -5   3   9       13.26       17.03      3.17 o 
  -4   3   9      355.21      376.87      7.92 o 
  -3   3   9      311.79      332.99      7.14 o 
  -2   3   9      441.10      489.16      8.16 o 
  -1   3   9      127.54       82.12      3.77 o 
   0   3   9       39.62       35.45      2.68 o 
   1   3   9        0.29        6.84      1.73 o 
   2   3   9     1036.28     1240.59     16.46 o 
   3   3   9       35.07       35.51      3.36 o 
   4   3   9       35.88       33.33      4.76 o 
   5   3   9      257.85      250.15      9.41 o 
   6   3   9      200.49      183.90      8.69 o 
   7   3   9       15.14       16.62      6.06 o 
   8   3   9       13.38        8.00      6.25 o 
   9   3   9       45.17       42.82      8.93 o 
  10   3   9       18.30       20.26      8.04 o 
  11   3   9       84.45      109.23     14.40 o 
 -12   4   9        4.72        3.80      5.18 o 
 -11   4   9        2.62        3.49      4.89 o 
 -10   4   9       78.10       79.83      7.42 o 
  -9   4   9      267.00      243.58     10.15 o 
  -8   4   9      193.79      166.36      8.32 o 
  -7   4   9        0.17        0.12      2.56 o 
  -6   4   9      538.47      537.97     12.24 o 
  -5   4   9      179.02      196.39      7.42 o 
  -4   4   9     3105.69     3217.81     30.29 o 
  -3   4   9      166.49      168.29      6.23 o 
  -2   4   9       55.67       56.09      3.50 o 
  -1   4   9        5.63        6.06      1.98 o 
   0   4   9     4279.26     4818.94     57.58 o 
   1   4   9       74.31      102.20      4.62 o 
   2   4   9      716.79      452.32    153.51 o 
   3   4   9      181.92      180.92      7.85 o 
   4   4   9      388.11      365.79     11.53 o 
   5   4   9      138.31      135.03      7.93 o 
   6   4   9       14.67       12.75      4.19 o 
   7   4   9      650.43      602.16     21.84 o 
   8   4   9       57.40       52.84      9.38 o 
   9   4   9      434.53      431.34     21.07 o 
  10   4   9       59.41       62.47     10.97 o 
  11   4   9        4.12        4.69      7.38 o 
 -12   5   9       20.89       23.17      7.59 o 
 -11   5   9       25.57       27.35      6.00 o 
 -10   5   9       10.15        7.48      4.69 o 
  -9   5   9        8.56       18.14      4.70 o 
  -8   5   9        5.58        4.19      3.51 o 
  -7   5   9      300.66      301.30     10.15 o 
  -6   5   9       29.39       36.23      4.67 o 
  -5   5   9      479.46      456.89     11.17 o 
  -4   5   9       33.71       34.76      4.09 o 
  -3   5   9       78.60       88.09      5.30 o 
  -2   5   9       15.96       16.50      2.86 o 
  -1   5   9     1717.58     1831.24     21.22 o 
   0   5   9      886.19      921.87     12.57 o 
   1   5   9        8.77        3.36      2.48 o 
   2   5   9       67.81       61.50      5.57 o 
   3   5   9       97.69       92.79      6.63 o 
   4   5   9       56.34       47.19      5.53 o 
   5   5   9      564.67      552.73     14.67 o 
   6   5   9      106.64      102.19      8.10 o 
   7   5   9       63.25       62.40      7.28 o 
   8   5   9       50.56       43.34      9.10 o 
   9   5   9        0.66        8.79      6.94 o 
  10   5   9        9.03        9.19      7.65 o 
  11   5   9       10.89       17.83      8.70 o 
 -12   6   9       62.11       63.22     10.15 o 
 -11   6   9       61.50       62.75      7.84 o 
 -10   6   9       71.22       96.27      8.57 o 
  -9   6   9      307.65      300.53     11.70 o 
  -8   6   9       56.26       66.04      6.67 o 
  -7   6   9      918.51      852.76     18.47 o 
  -6   6   9     1673.22     1583.14     21.79 o 
  -5   6   9      791.11      787.07     17.61 o 
  -4   6   9      384.97      353.01      9.77 o 
  -3   6   9       16.60       15.28      3.16 o 
  -2   6   9      753.90      681.01     13.67 o 
  -1   6   9      135.55      137.83      6.59 o 
   0   6   9        3.88       13.30      2.85 o 
   1   6   9      197.17      196.16      8.36 o 
   2   6   9     2435.09     2385.74     30.34 o 
   3   6   9     1001.48      949.02     18.31 o 
   4   6   9     1017.72      989.13     19.36 o 
   5   6   9        0.72        1.43      3.33 o 
   6   6   9     1364.18     1354.64     24.32 o 
   7   6   9      169.52      180.63     10.72 o 
   8   6   9       21.12       24.69      7.06 o 
   9   6   9       40.14       35.26      9.35 o 
  10   6   9      129.79      170.23     16.64 o 
 -11   7   9        0.81        3.15      6.37 o 
 -10   7   9        0.03        0.46      4.54 o 
  -9   7   9        0.01        0.00      4.43 o 
  -8   7   9        0.12        0.00      3.49 o 
  -7   7   9       46.13       45.95      5.80 o 
  -6   7   9      124.21      108.55      7.38 o 
  -5   7   9      149.60      165.63      8.11 o 
  -4   7   9      114.34      100.58      6.51 o 
  -3   7   9       83.52       88.38      6.63 o 
  -2   7   9      165.33      168.03      7.70 o 
  -1   7   9        4.47        5.13      2.94 o 
   0   7   9       23.38       23.77      3.92 o 
   1   7   9        1.39        0.00      2.99 o 
   2   7   9       63.67       61.34      6.31 o 
   3   7   9       75.90       84.07      7.31 o 
   4   7   9      585.66      642.41     16.70 o 
   5   7   9     1596.72     1536.15     25.97 o 
   6   7   9      364.20      354.86     17.01 o 
   7   7   9       12.43        6.69      4.78 o 
   8   7   9       15.89       13.62      5.96 o 
   9   7   9        0.02        2.68      6.67 o 
  10   7   9        5.33        0.52     10.03 o 
 -11   8   9       11.28       15.16      7.60 o 
 -10   8   9       27.61       21.05      6.12 o 
  -9   8   9        1.23        3.06      4.76 o 
  -8   8   9       10.99       11.51      4.88 o 
  -7   8   9       10.59        7.48      4.09 o 
  -6   8   9       79.03       75.64      6.88 o 
  -5   8   9       56.35       62.86      6.76 o 
  -4   8   9      491.82      464.58     13.39 o 
  -3   8   9       68.65       66.83      6.41 o 
  -2   8   9      828.54      824.76     16.50 o 
  -1   8   9      128.33      124.73      7.28 o 
   0   8   9        7.01        7.21      3.36 o 
   1   8   9      104.43      103.80      9.23 o 
   2   8   9      492.20      455.61     16.29 o 
   3   8   9       25.35       26.21      5.45 o 
   4   8   9      242.56      238.22     11.31 o 
   5   8   9      115.65      124.58      9.58 o 
   6   8   9       40.48       45.03      7.33 o 
   7   8   9       17.66       23.84      6.54 o 
   8   8   9       13.96        5.04      5.70 o 
   9   8   9        1.55       12.07     10.40 o 
 -10   9   9       16.99       19.02      8.23 o 
  -9   9   9       21.52       24.93      6.19 o 
  -8   9   9        0.19        4.76      4.61 o 
  -7   9   9       16.43       20.40      5.36 o 
  -6   9   9       25.55       17.41      5.21 o 
  -5   9   9      181.75      177.16      9.94 o 
  -4   9   9       15.93       21.58      5.00 o 
  -3   9   9       11.91       18.49      4.46 o 
  -2   9   9        9.24       14.75      4.22 o 
  -1   9   9      335.46      308.75     10.82 o 
   0   9   9       53.77       49.25      7.67 o 
   1   9   9       37.42       25.86      6.21 o 
   2   9   9       25.93       27.53      6.60 o 
   3   9   9      282.77      297.56     14.47 o 
   4   9   9      112.73      133.14     11.47 o 
   5   9   9      299.50      257.60     12.85 o 
   6   9   9        0.24        0.04      5.02 o 
   7   9   9        3.05        6.58      6.57 o 
   8   9   9        3.43        0.89      6.79 o 
   9   9   9        0.42        3.34      7.90 o 
  -9  10   9       39.89       46.48      9.64 o 
  -8  10   9      145.73      155.64     11.31 o 
  -7  10   9       27.16       26.82      5.83 o 
  -6  10   9        0.71        2.13      4.36 o 
  -5  10   9      137.86      134.26      9.72 o 
  -4  10   9      600.32      567.91     16.17 o 
  -3  10   9      346.52      318.76     12.25 o 
  -2  10   9      110.72      100.49      7.97 o 
  -1  10   9        0.35        0.00      3.42 o 
   0  10   9      817.96      806.49     22.71 o 
   1  10   9      246.86      267.23     14.31 o 
   2  10   9        1.60        0.00      4.97 o 
   3  10   9      101.51       99.47     10.97 o 
   4  10   9      966.99     1011.53     27.01 o 
   5  10   9       93.86      100.55     11.61 o 
   6  10   9       21.92       12.77      9.58 o 
   7  10   9        8.35        4.89      7.69 o 
   8  10   9        3.86        3.86      7.72 o 
  -8  11   9        0.29        2.17      5.13 o 
  -7  11   9        0.54        0.00      4.71 o 
  -6  11   9       74.21       84.31      8.90 o 
  -5  11   9        0.05        0.00      4.44 o 
  -4  11   9       19.50       20.35      5.63 o 
  -3  11   9      103.19      127.37      9.35 o 
  -2  11   9       63.08       52.97      6.80 o 
  -1  11   9        3.67        3.97      5.21 o 
   0  11   9       28.72       19.10      6.74 o 
   1  11   9      286.71      235.79     14.89 o 
   2  11   9       42.71       40.36      8.65 o 
   3  11   9        9.41       10.20      7.16 o 
   4  11   9       41.99       51.14     11.51 o 
   5  11   9        6.35        0.37      9.57 o 
   6  11   9       71.26       63.43     13.71 o 
   7  11   9       36.08       37.49     12.31 o 
  -7  12   9        0.20        0.00      4.96 o 
  -6  12   9        4.83        4.60      5.45 o 
  -5  12   9      335.09      340.71     14.51 o 
  -4  12   9       53.06       65.42      8.13 o 
  -3  12   9       64.15       66.18      8.18 o 
  -2  12   9       14.86        8.75      6.03 o 
  -1  12   9        0.27        0.42      5.81 o 
   0  12   9      160.42      161.34     13.20 o 
   1  12   9       96.58      111.40     11.89 o 
   2  12   9        2.10        0.66      8.14 o 
   3  12   9       55.36       47.73     12.33 o 
   4  12   9      129.44      141.44     17.20 o 
   5  12   9      223.25      247.99     21.04 o 
   6  12   9       39.98       27.39     11.69 o 
  -5  13   9       11.73       25.54      6.91 o 
  -4  13   9        6.46       10.21      5.71 o 
  -3  13   9        0.13        0.00      6.11 o 
  -2  13   9        0.50        2.20      6.31 o 
  -1  13   9       54.69       67.34     10.17 o 
   0  13   9       21.14       37.86     10.57 o 
   1  13   9       31.79       28.92      9.88 o 
   2  13   9       52.12       53.40     12.26 o 
   3  13   9       28.63       26.97     10.58 o 
   4  13   9       48.73       64.11     14.09 o 
  -2  14   9        8.31       16.08      9.42 o 
  -1  14   9        6.24       13.86      8.46 o 
   0  14   9       26.36       28.22     10.58 o 
   1  14   9       52.64       42.94     11.46 o 
 -13   0  10       34.95       41.79     11.31 o 
 -12   0  10        2.89        0.65      7.25 o 
 -11   0  10      104.14       92.45     12.73 o 
 -10   0  10        0.93        7.03      6.30 o 
  -9   0  10     1159.29     1158.94     25.95 o 
  -8   0  10      122.52      125.69      9.86 o 
  -7   0  10     2501.41     2372.63     32.91 o 
  -6   0  10     1137.85     1090.37     21.28 o 
  -5   0  10       15.96       17.54      4.03 o 
  -4   0  10       32.26       30.95      4.75 o 
  -3   0  10     1937.11     1999.68     24.62 o 
  -2   0  10      410.29      349.01     10.28 o 
  -1   0  10      773.78      798.31     16.65 o 
   0   0  10      323.74      296.33      8.87 o 
   1   0  10     2015.04     1879.18     22.00 o 
   2   0  10     2289.95     2274.73     43.02 o 
   3   0  10     3181.41     3691.74     28.35 o 
   4   0  10      976.69     1026.59     93.30 o 
   5   0  10       48.44       66.10      9.52 o 
   6   0  10        1.36        1.93      5.19 o 
   7   0  10       39.68       47.48      9.56 o 
   8   0  10       10.70        2.90      6.27 o 
   9   0  10        9.57       14.25     12.21 o 
  10   0  10      295.19      265.19     31.33 o 
  11   0  10        1.01        2.91     11.34 o 
 -13   1  10        8.13        6.61      6.05 o 
 -12   1  10        1.73        0.00      4.61 o 
 -11   1  10        0.02        4.48      4.61 o 
 -10   1  10       62.35       88.46      7.60 o 
  -9   1  10       19.06       18.41      4.35 o 
  -8   1  10     2268.75     2257.85     26.77 o 
  -7   1  10      232.02      201.10      7.33 o 
  -6   1  10        8.58        9.61      2.74 o 
  -5   1  10      295.32      332.58     10.21 o 
  -4   1  10      776.88      829.54     11.90 o 
  -3   1  10      313.53      286.98     29.31 o 
  -2   1  10     2006.22     2146.35     19.85 o 
  -1   1  10      776.19      744.57     11.36 o 
   0   1  10      171.52      205.98      5.40 o 
   1   1  10       26.33       20.41      2.39 o 
   2   1  10     3548.00     3843.37     56.29 o 
   3   1  10      259.40      226.80      5.33 o 
   4   1  10      296.45      335.05      8.42 o 
   5   1  10      155.83      139.82      8.46 o 
   6   1  10     1030.00     1022.95     21.10 o 
   7   1  10      138.70      154.48     14.70 o 
   8   1  10       53.71       61.53      9.71 o 
   9   1  10        0.09        3.19      6.11 o 
  10   1  10       64.89       48.78     12.88 o 
  11   1  10        1.44        0.29     11.78 o 
 -12   2  10        5.47        9.76      5.02 o 
 -11   2  10        2.71        4.01      4.29 o 
 -10   2  10      181.41      193.50     11.05 o 
  -9   2  10        2.22        1.22      3.35 o 
  -8   2  10      111.67       86.83     15.65 o 
  -7   2  10        9.60        5.89      2.85 o 
  -6   2  10       55.44       53.10      4.41 o 
  -5   2  10        8.17        7.37      2.30 o 
  -4   2  10       45.89       53.92      3.91 o 
  -3   2  10     1964.80     2067.15     17.73 o 
  -2   2  10        0.92        0.00      1.61 o 
  -1   2  10     2478.17     2527.75     19.31 o 
   0   2  10     2740.66     2733.64     26.83 o 
   1   2  10      277.87      376.22      6.78 o 
   2   2  10      320.74      316.46      7.86 o 
   3   2  10      103.09       98.45      5.18 o 
   4   2  10       89.58       94.57      5.40 o 
   5   2  10     1038.72     1079.80     17.70 o 
   6   2  10      334.61      340.79     15.61 o 
   7   2  10        5.78        4.58      5.23 o 
   8   2  10       27.95       30.78      7.71 o 
   9   2  10       74.00       82.41     11.65 o 
  10   2  10       17.81       24.59      9.03 o 
  11   2  10      274.20      306.60     20.66 o 
 -12   3  10       31.55       41.28      7.02 o 
 -11   3  10      228.59      252.05     11.63 o 
 -10   3  10      246.74      245.56     10.78 o 
  -9   3  10       90.52       92.65      7.54 o 
  -8   3  10       92.79       99.80      7.20 o 
  -7   3  10      407.16      349.67     10.53 o 
  -6   3  10     1262.20     1184.08     17.84 o 
  -5   3  10      229.16      198.55      7.41 o 
  -4   3  10     1001.80      963.15     12.77 o 
  -3   3  10       21.88       25.99      2.93 o 
  -2   3  10      178.90      238.71      6.29 o 
  -1   3  10       15.89       29.60      4.03 o 
   0   3  10      475.32      538.92      8.30 o 
   1   3  10      130.01      139.51     13.26 o 
   2   3  10     2770.13     2877.97     27.44 o 
   3   3  10      814.89      798.99     19.25 o 
   4   3  10       44.97       35.25      4.68 o 
   5   3  10       60.24       64.26      6.00 o 
   6   3  10      951.30      960.85     28.28 o 
   7   3  10       36.49       42.32      8.31 o 
   8   3  10      296.86      274.36     16.39 o 
   9   3  10      155.18      148.38     14.42 o 
  10   3  10       75.43      102.70     13.65 o 
  11   3  10      183.23      188.96     17.80 o 
 -12   4  10       35.24       43.97      7.86 o 
 -11   4  10        3.30        5.57      4.58 o 
 -10   4  10       45.63       45.13      6.36 o 
  -9   4  10      370.46      337.40     11.86 o 
  -8   4  10        0.34        0.41      3.01 o 
  -7   4  10        2.26        0.00      2.52 o 
  -6   4  10       35.22       49.53      5.13 o 
  -5   4  10     1041.86     1097.76     16.73 o 
  -4   4  10       23.04       31.87      3.92 o 
  -3   4  10        0.10        1.46      2.22 o 
  -2   4  10       78.63       80.13      4.21 o 
  -1   4  10       98.59      138.81      4.93 o 
   0   4  10      296.75      320.00      7.75 o 
   1   4  10      910.12      959.47     16.05 o 
   2   4  10       13.02        8.83      3.28 o 
   3   4  10      891.59      842.94     22.52 o 
   4   4  10      486.75      483.75     12.90 o 
   5   4  10      174.98      166.77      8.71 o 
   6   4  10      321.43      323.84     11.79 o 
   7   4  10      367.42      345.05     17.41 o 
   8   4  10      421.70      372.75     19.03 o 
   9   4  10        2.70        2.91      6.35 o 
  10   4  10        2.35        0.87      6.11 o 
  11   4  10       40.54       34.36     10.23 o 
 -12   5  10        1.33        6.09      5.28 o 
 -11   5  10       15.48       12.17      5.40 o 
 -10   5  10       32.75       22.34      5.72 o 
  -9   5  10       22.54       21.06      5.03 o 
  -8   5  10       24.51       31.03      5.21 o 
  -7   5  10       29.47       31.27      4.84 o 
  -6   5  10        2.19        4.75      3.04 o 
  -5   5  10     1054.05     1061.94     17.03 o 
  -4   5  10      450.99      413.32     10.45 o 
  -3   5  10       63.65       41.03     12.40 o 
  -2   5  10      140.61      133.25      5.92 o 
  -1   5  10      563.94      602.24     23.83 o 
   0   5  10     1186.42     1170.05     48.24 o 
   1   5  10      273.16      295.18      7.60 o 
   2   5  10      627.90      637.94     14.43 o 
   3   5  10      461.99      261.67    106.88 o 
   4   5  10     1123.84     1177.31     20.68 o 
   5   5  10      217.89      243.84     10.73 o 
   6   5  10      339.72      348.38     18.41 o 
   7   5  10      124.87      118.35     12.16 o 
   8   5  10      150.68      165.36     14.81 o 
   9   5  10        8.22        3.12      6.34 o 
  10   5  10        7.13        7.71      7.75 o 
  11   5  10        0.01        0.00      7.84 o 
 -11   6  10       28.93       31.14      6.55 o 
 -10   6  10       25.04       31.19      6.14 o 
  -9   6  10        4.60        5.10      4.10 o 
  -8   6  10      155.03      154.79      9.13 o 
  -7   6  10       23.18       16.80      4.33 o 
  -6   6  10        3.31        9.92      3.98 o 
  -5   6  10        0.58        1.66      3.08 o 
  -4   6  10     2171.96     2260.03     33.88 o 
  -3   6  10        5.47        2.26      2.66 o 
  -2   6  10        0.04        0.07      2.76 o 
  -1   6  10       57.67       54.65      5.12 o 
   0   6  10       21.75       24.08      3.93 o 
   1   6  10      290.17      305.35     10.66 o 
   2   6  10        0.57        2.87      3.37 o 
   3   6  10      359.43      372.21     12.33 o 
   4   6  10       13.64        7.95      3.93 o 
   5   6  10      993.60      930.92     20.05 o 
   6   6  10      272.70      243.68     11.58 o 
   7   6  10      105.97      123.75      9.76 o 
   8   6  10        0.74        4.54      6.35 o 
   9   6  10        0.85        6.78      7.28 o 
  10   6  10       13.39       18.90      8.68 o 
 -11   7  10       40.54       43.77      7.35 o 
 -10   7  10        4.98        6.17      5.04 o 
  -9   7  10      240.58      251.84     11.72 o 
  -8   7  10      246.71      246.86     12.03 o 
  -7   7  10        0.89        2.09      3.78 o 
  -6   7  10      139.46      131.88      8.04 o 
  -5   7  10     2110.61     2098.17     25.22 o 
  -4   7  10      400.53      400.13     15.26 o 
  -3   7  10      601.68      612.45     14.47 o 
  -2   7  10       56.85       47.46      5.27 o 
  -1   7  10        0.27        0.00      2.65 o 
   0   7  10      744.40      675.80     13.82 o 
   1   7  10      343.79      361.65     14.20 o 
   2   7  10      185.54      186.73      9.86 o 
   3   7  10       77.89       65.74      6.96 o 
   4   7  10      255.11      236.55     11.19 o 
   5   7  10      108.83      119.58      9.28 o 
   6   7  10       40.52       20.41     12.85 o 
   7   7  10       12.22       13.45      5.82 o 
   8   7  10      130.89      128.97     14.23 o 
   9   7  10       21.35       26.28      8.97 o 
  10   7  10      105.88      120.86     19.53 o 
 -10   8  10       26.84       42.43      7.23 o 
  -9   8  10       97.30       89.75     12.51 o 
  -8   8  10       27.38       25.26      5.77 o 
  -7   8  10        1.39        0.59      3.86 o 
  -6   8  10       90.06       91.83      9.96 o 
  -5   8  10       68.36       70.38      7.20 o 
  -4   8  10       10.74       11.90      4.01 o 
  -3   8  10      140.07      144.44      8.47 o 
  -2   8  10      819.75      761.17     16.24 o 
  -1   8  10      161.65      145.35      7.99 o 
   0   8  10      106.53       83.72      8.79 o 
   1   8  10      324.97      322.16     14.24 o 
   2   8  10      174.46      145.18     10.89 o 
   3   8  10        0.10        2.60      4.83 o 
   4   8  10        1.13        0.00      4.14 o 
   5   8  10       23.38       16.32      5.53 o 
   6   8  10        7.73       10.37      5.42 o 
   7   8  10       50.58       49.38      8.36 o 
   8   8  10       80.99      102.83     10.51 o 
   9   8  10        2.37        3.08      9.43 o 
 -10   9  10        5.27        0.94      5.52 o 
  -9   9  10        0.40        1.74      5.53 o 
  -8   9  10       27.96       26.45      6.45 o 
  -7   9  10        0.07        0.00      5.00 o 
  -6   9  10      100.77      101.98      8.83 o 
  -5   9  10       76.32       72.93      7.69 o 
  -4   9  10       95.99       63.16      7.07 o 
  -3   9  10      474.37      433.04     13.45 o 
  -2   9  10      404.23      363.64     12.23 o 
  -1   9  10      888.50      748.11     16.44 o 
   0   9  10      389.44      377.54     15.84 o 
   1   9  10       37.54       32.42      7.20 o 
   2   9  10      194.65      198.93     12.72 o 
   3   9  10        2.24        0.96      4.84 o 
   4   9  10      178.37      216.48     13.80 o 
   5   9  10       87.35       81.85      9.03 o 
   6   9  10        5.32        5.75      5.87 o 
   7   9  10      306.98      333.46     17.66 o 
   8   9  10        7.72        9.69      7.75 o 
  -9  10  10       29.05       32.30      7.46 o 
  -8  10  10        0.50        0.00      5.63 o 
  -7  10  10        1.06        3.92      4.79 o 
  -6  10  10        6.00        9.44      5.22 o 
  -5  10  10        0.06        4.27      4.23 o 
  -4  10  10       11.94       10.75      4.74 o 
  -3  10  10        6.19        4.98      4.14 o 
  -2  10  10      171.36      153.64      9.46 o 
  -1  10  10       13.76       10.80      5.61 o 
   0  10  10      311.21      267.92     14.53 o 
   1  10  10       18.11       14.74      6.54 o 
   2  10  10       20.11       15.91      7.00 o 
   3  10  10        0.78        1.95      6.15 o 
   4  10  10        0.90        0.13      6.41 o 
   5  10  10      111.86      130.10     12.78 o 
   6  10  10      143.44      127.50     15.62 o 
   7  10  10       75.64       91.98     12.54 o 
   8  10  10       31.38       30.31      9.89 o 
  -8  11  10       16.12       23.06      6.72 o 
  -7  11  10        0.38        3.24      4.99 o 
  -6  11  10        1.18        0.00      4.17 o 
  -5  11  10      167.61      174.57     11.22 o 
  -4  11  10        2.68        3.35      4.74 o 
  -3  11  10       81.88       84.02      8.32 o 
  -2  11  10      154.62      184.05     13.64 o 
  -1  11  10      312.55      370.52     17.22 o 
   0  11  10        0.05        6.50      5.42 o 
   1  11  10        7.92       13.41      7.37 o 
   2  11  10       72.62       95.33     11.47 o 
   3  11  10       44.99       48.81      9.63 o 
   4  11  10       16.23       21.08     10.35 o 
   5  11  10       27.38       46.75     12.77 o 
   6  11  10       55.19       50.57     13.63 o 
  -6  12  10       15.39       19.37      6.38 o 
  -5  12  10       95.37      106.56     10.04 o 
  -4  12  10      161.87      186.53     11.90 o 
  -3  12  10       50.85       53.26      7.55 o 
  -2  12  10       16.11       20.01      6.99 o 
  -1  12  10       19.83       30.14      8.14 o 
   0  12  10        5.77       12.24      6.52 o 
   1  12  10       45.67       49.49     10.01 o 
   2  12  10        8.24        5.99      7.25 o 
   3  12  10       69.57       76.38     13.85 o 
   4  12  10       99.28      113.93     16.56 o 
   5  12  10      246.28      256.68     21.43 o 
  -4  13  10        3.61        4.14      5.46 o 
  -3  13  10        8.84       14.67      7.51 o 
  -2  13  10        2.31        5.80      6.58 o 
  -1  13  10        8.52       14.51      7.59 o 
   0  13  10        1.75        7.11      6.67 o 
   1  13  10        3.04        3.81      8.01 o 
   2  13  10        0.06        1.78      9.52 o 
   3  13  10       13.18        0.00      9.99 o 
 -12   1  11       20.41       17.46      6.18 o 
 -11   1  11        2.85        0.00      4.23 o 
 -10   1  11      262.66      250.13     10.82 o 
  -9   1  11       16.49       15.41      4.28 o 
  -8   1  11       45.38       35.53      5.14 o 
  -7   1  11      273.89      280.91      8.80 o 
  -6   1  11      228.27      237.40      7.70 o 
  -5   1  11     1652.69     1615.65     17.90 o 
  -4   1  11       31.53       27.83      3.31 o 
  -3   1  11      108.51       75.63      8.79 o 
  -2   1  11     1117.70     1178.22     15.54 o 
  -1   1  11     2233.51     1859.38    303.04 o 
   0   1  11        0.27        5.10      2.00 o 
   1   1  11       44.48       60.76      3.56 o 
   2   1  11      209.40      240.52      5.92 o 
   3   1  11      209.62      185.75      6.61 o 
   4   1  11        0.36        2.43      3.26 o 
   5   1  11       12.19       12.73      4.43 o 
   6   1  11      118.00      144.65     11.71 o 
   7   1  11      409.06      364.90     17.58 o 
   8   1  11      644.36      635.83     38.61 o 
   9   1  11       48.18       48.67     11.85 o 
  10   1  11       76.85       83.97     15.37 o 
  11   1  11       63.34       80.11     16.28 o 
 -12   2  11       18.21       18.25      6.28 o 
 -11   2  11        6.96        6.18      4.55 o 
 -10   2  11        5.86       11.26      4.40 o 
  -9   2  11       21.19       15.22      4.44 o 
  -8   2  11        0.03        0.00      2.76 o 
  -7   2  11      548.54      451.87     55.63 o 
  -6   2  11        7.70        4.84      2.90 o 
  -5   2  11      236.69      230.77      7.30 o 
  -4   2  11       77.92       90.80      4.97 o 
  -3   2  11        2.85        5.54      2.26 o 
  -2   2  11       23.88        9.96      2.42 o 
  -1   2  11      591.60      637.23      9.77 o 
   0   2  11      863.86      936.76     25.98 o 
   1   2  11     1770.58     2063.42     23.12 o 
   2   2  11      247.76      291.56     10.24 o 
   3   2  11      284.46      267.78      7.88 o 
   4   2  11      428.87      454.09     11.92 o 
   5   2  11      191.66      178.77     11.67 o 
   6   2  11        9.31        6.04      4.97 o 
   7   2  11       35.37       32.06      9.19 o 
   8   2  11        0.49        4.07      5.92 o 
   9   2  11       74.85       88.16     12.05 o 
  10   2  11        1.02        0.00      7.21 o 
  11   2  11       38.50       49.58     19.70 o 
 -12   3  11       31.73       35.34      6.83 o 
 -11   3  11      157.25      142.73      9.94 o 
 -10   3  11       28.41       35.36      5.93 o 
  -9   3  11      115.05      104.32      7.94 o 
  -8   3  11      477.69      453.92     12.92 o 
  -7   3  11      335.63      299.52     10.14 o 
  -6   3  11      718.55      716.30     15.20 o 
  -5   3  11       10.22        5.81      2.79 o 
  -4   3  11        0.32        0.74      2.31 o 
  -3   3  11      638.95      541.47     19.93 o 
  -2   3  11     1637.27     1725.32     18.05 o 
  -1   3  11      261.52      260.04      6.59 o 
   0   3  11      591.89      603.31      9.97 o 
   1   3  11     5374.24     5807.77     65.19 o 
   2   3  11      140.27      153.46      7.64 o 
   3   3  11        4.96        2.38      2.79 o 
   4   3  11       35.22       34.14      4.92 o 
   5   3  11      163.30      190.00     10.05 o 
   6   3  11      250.37      253.91     14.60 o 
   7   3  11        7.84        5.17      5.96 o 
   8   3  11       93.07       77.28     11.15 o 
   9   3  11      138.05      137.71     14.26 o 
  10   3  11       55.98       49.49     10.77 o 
  11   3  11       99.93      130.12     15.82 o 
 -12   4  11        0.14        2.06      5.04 o 
 -11   4  11       11.65       11.64      4.94 o 
 -10   4  11       21.44       13.60      4.93 o 
  -9   4  11        0.55        3.05      3.76 o 
  -8   4  11        0.42        2.93      3.67 o 
  -7   4  11       13.38        9.80      3.62 o 
  -6   4  11      124.35      137.92      7.58 o 
  -5   4  11      519.83      506.15     11.97 o 
  -4   4  11      591.22      572.96     12.10 o 
  -3   4  11      119.90       77.91     20.89 o 
  -2   4  11     1557.74     1481.69     58.83 o 
  -1   4  11       35.42       33.06      3.25 o 
   0   4  11     1628.20     1747.77     37.37 o 
   1   4  11      816.53      796.06     17.03 o 
   2   4  11        7.31       15.00      3.89 o 
   3   4  11      332.41      313.10     10.72 o 
   4   4  11      404.92      384.73     12.09 o 
   5   4  11      104.83      110.71      7.90 o 
   6   4  11       34.73       29.77      7.24 o 
   7   4  11       25.53       30.86      8.18 o 
   8   4  11      136.40      131.43     13.69 o 
   9   4  11       69.82       76.95     12.20 o 
  10   4  11       54.35       44.03     10.57 o 
  11   4  11        3.51        5.59      7.61 o 
 -12   5  11       28.96       29.22      7.18 o 
 -11   5  11       13.48       17.01      5.45 o 
 -10   5  11       65.65       76.25      7.88 o 
  -9   5  11      286.70      248.75     11.12 o 
  -8   5  11       34.20       37.11      5.39 o 
  -7   5  11      357.16      363.67     11.53 o 
  -6   5  11       71.76       65.03      6.09 o 
  -5   5  11      127.15      123.11      7.06 o 
  -4   5  11       25.43       31.92      4.30 o 
  -3   5  11     1583.68     1359.21    127.79 o 
  -2   5  11      592.25      593.63     13.91 o 
  -1   5  11       53.29       64.33      5.39 o 
   0   5  11      166.32      166.14      6.46 o 
   1   5  11      156.80      139.80      7.80 o 
   2   5  11      978.25      932.77     17.97 o 
   3   5  11       76.79       63.18     10.92 o 
   4   5  11       87.91       80.71      7.16 o 
   5   5  11      630.59      591.65     15.91 o 
   6   5  11      209.99      228.98     11.19 o 
   7   5  11      213.15      227.82     15.60 o 
   8   5  11       70.03       69.74     11.37 o 
   9   5  11      203.66      196.71     16.79 o 
  10   5  11        1.17        3.18      6.97 o 
 -11   6  11       57.95       62.13      8.08 o 
 -10   6  11       85.07       95.30      8.89 o 
  -9   6  11        0.48        0.78      4.61 o 
  -8   6  11        0.14        0.00      3.64 o 
  -7   6  11       48.55       52.72      6.84 o 
  -6   6  11        4.87        0.00      3.45 o 
  -5   6  11      212.08      198.53      9.43 o 
  -4   6  11        6.19       10.20      3.95 o 
  -3   6  11      111.94      100.94      7.14 o 
  -2   6  11       34.28       52.87      5.54 o 
  -1   6  11       18.93        9.62      3.45 o 
   0   6  11      929.65      887.44     22.27 o 
   1   6  11       16.05       13.93      4.11 o 
   2   6  11      826.09      819.56     27.39 o 
   3   6  11      498.61      441.08     13.75 o 
   4   6  11      384.59      212.43     86.87 o 
   5   6  11        4.19        8.18      4.86 o 
   6   6  11      285.26      300.39     12.93 o 
   7   6  11       16.80       21.49      8.01 o 
   8   6  11       32.69       29.06      8.59 o 
   9   6  11        1.17        0.00      6.11 o 
  10   6  11        0.03        4.55      8.09 o 
 -11   7  11        3.08        5.80      5.37 o 
 -10   7  11       38.00       52.56      7.65 o 
  -9   7  11        3.86        3.65      4.83 o 
  -8   7  11       10.67       11.39      5.07 o 
  -7   7  11      294.64      269.29     11.10 o 
  -6   7  11      217.86      212.39     10.57 o 
  -5   7  11      480.53      490.03     14.39 o 
  -4   7  11        4.64        5.24      3.68 o 
  -3   7  11      379.87      331.69     11.29 o 
  -2   7  11      142.18      130.81      7.83 o 
  -1   7  11      167.18      147.04      7.79 o 
   0   7  11      557.59      501.28     16.72 o 
   1   7  11       78.58       71.39      8.19 o 
   2   7  11      494.21      464.75     16.41 o 
   3   7  11     1355.96     1254.26     23.05 o 
   4   7  11       30.73       32.37      6.18 o 
   5   7  11       20.02        7.85      4.93 o 
   6   7  11        8.86        8.25      5.21 o 
   7   7  11       56.65       62.25      8.56 o 
   8   7  11        1.75        0.00      6.58 o 
   9   7  11        4.95        1.83      6.97 o 
 -10   8  11       93.96      108.63     10.05 o 
  -9   8  11        1.58        4.63      5.17 o 
  -8   8  11       81.38       70.61      8.63 o 
  -7   8  11        5.98        2.97      4.42 o 
  -6   8  11      405.79      403.05     14.19 o 
  -5   8  11        9.43        3.96      4.02 o 
  -4   8  11        9.04        6.95      4.71 o 
  -3   8  11      286.50      267.63     13.39 o 
  -2   8  11       37.28       44.21      6.97 o 
  -1   8  11       21.07       19.92      5.92 o 
   0   8  11       20.95       21.34      6.04 o 
   1   8  11       26.17       23.99      6.32 o 
   2   8  11       18.69       17.42      5.66 o 
   3   8  11      207.25      201.09     12.61 o 
   4   8  11       19.76       20.68      5.70 o 
   5   8  11       51.44       65.71      8.42 o 
   6   8  11        3.27        3.67      5.16 o 
   7   8  11        1.63        1.34      5.42 o 
   8   8  11        6.46       16.75      8.21 o 
   9   8  11       68.15       60.68     15.77 o 
  -9   9  11      463.23      493.77     17.84 o 
  -8   9  11       74.49       85.49      9.31 o 
  -7   9  11       28.10       38.57      6.74 o 
  -6   9  11      175.36      171.91     10.93 o 
  -5   9  11       58.87       84.06     10.25 o 
  -4   9  11      211.58      204.29     10.59 o 
  -3   9  11      337.11      309.12     11.92 o 
  -2   9  11       38.64       48.35      6.15 o 
  -1   9  11       45.73       52.63      8.42 o 
   0   9  11       11.10       16.00      6.14 o 
   1   9  11      399.51      396.90     16.77 o 
   2   9  11       58.57       53.23      8.57 o 
   3   9  11        5.95        9.54      6.17 o 
   4   9  11      637.46      652.46     21.98 o 
   5   9  11      133.63      157.02     13.27 o 
   6   9  11       57.92       72.86      9.37 o 
   7   9  11       21.35       41.28      8.56 o 
   8   9  11       14.87       17.67      9.08 o 
  -8  10  11        3.08        1.10      5.12 o 
  -7  10  11       49.52       55.46      8.05 o 
  -6  10  11       24.38       24.05      6.06 o 
  -5  10  11       21.53       19.76      5.48 o 
  -4  10  11        0.25        3.70      4.47 o 
  -3  10  11        1.91        2.19      4.21 o 
  -2  10  11      192.16      198.80     13.28 o 
  -1  10  11        0.07        1.16      4.74 o 
   0  10  11      152.04      144.39     12.34 o 
   1  10  11       19.67       19.71      6.98 o 
   2  10  11      113.45      150.02     12.77 o 
   3  10  11        0.07        0.00      6.19 o 
   4  10  11       12.75       18.40      7.70 o 
   5  10  11        3.80        0.22      7.23 o 
   6  10  11        0.32        0.58      8.12 o 
   7  10  11       22.76       12.00      9.99 o 
  -7  11  11        0.14        5.67      6.75 o 
  -6  11  11       20.80       20.79      6.75 o 
  -5  11  11       18.42       18.12      5.59 o 
  -4  11  11        4.46        7.10      4.82 o 
  -3  11  11       42.79       54.01      7.37 o 
  -2  11  11        3.38        2.77      5.88 o 
  -1  11  11       70.55       63.00      9.36 o 
   0  11  11       43.43       43.26      8.98 o 
   1  11  11       38.03       40.11      8.86 o 
   2  11  11       11.76       13.96      7.47 o 
   3  11  11      274.07      297.66     19.36 o 
   4  11  11        0.00        0.91      7.35 o 
   5  11  11       17.56       16.75     10.79 o 
   6  11  11        2.25        0.00      9.57 o 
  -6  12  11        3.46        6.98      6.00 o 
  -5  12  11       23.23       34.44      7.37 o 
  -4  12  11        0.52        0.53      5.04 o 
  -3  12  11       19.10       27.13      8.34 o 
  -2  12  11        0.54        3.21      6.02 o 
  -1  12  11       38.98       40.19      8.67 o 
   0  12  11       15.99       28.85      8.07 o 
   1  12  11        9.65       12.68      7.74 o 
   2  12  11       63.64       55.37     10.52 o 
   3  12  11       23.45       25.00     10.62 o 
   4  12  11        0.39        0.57     10.22 o 
  -4  13  11      131.09      169.12     15.68 o 
  -3  13  11        5.90        3.75      7.01 o 
  -2  13  11        0.76        0.00      6.39 o 
  -1  13  11       99.37      109.94     13.01 o 
   0  13  11      173.49      164.54     15.02 o 
   1  13  11       13.71       13.98     10.23 o 
   2  13  11       25.97       34.43     11.80 o 
 -12   0  12       38.67       37.40      9.99 o 
 -11   0  12      169.54      183.16     16.67 o 
 -10   0  12      110.74      108.45     13.20 o 
  -9   0  12       91.23       73.19     10.71 o 
  -8   0  12     2193.42     2176.21     34.79 o 
  -7   0  12      408.06      394.04     14.92 o 
  -6   0  12      128.49      119.86      9.06 o 
  -5   0  12      128.53      124.72      8.61 o 
  -4   0  12     2149.75     2260.10     29.50 o 
  -3   0  12     1430.22     1472.65     22.97 o 
  -2   0  12      812.61      765.95     27.19 o 
  -1   0  12      362.98      286.54     70.37 o 
   0   0  12     1124.16     1130.09     18.41 o 
   1   0  12     2529.06     2513.20     26.54 o 
   2   0  12      325.11      336.47     10.38 o 
   3   0  12      195.71      200.44     13.11 o 
   4   0  12     2296.24     2424.23     43.24 o 
   5   0  12      616.85      584.23     23.03 o 
   6   0  12      452.72      535.71     23.36 o 
   7   0  12      872.58      811.99     46.31 o 
   8   0  12      455.70      391.60     35.04 o 
   9   0  12        4.53        3.05     10.18 o 
  10   0  12        5.24        8.36     12.21 o 
  11   0  12       41.20       68.19     22.03 o 
 -12   1  12        8.87       11.21      5.83 o 
 -11   1  12       12.27       12.22      5.48 o 
 -10   1  12       29.56       26.79      5.73 o 
  -9   1  12        6.51       19.65      4.66 o 
  -8   1  12       97.89       98.32      7.33 o 
  -7   1  12      716.81      708.47     15.01 o 
  -6   1  12      191.36      187.77      7.30 o 
  -5   1  12        4.39        7.61      2.81 o 
  -4   1  12      171.55      162.87      6.28 o 
  -3   1  12      199.92      196.33     20.59 o 
  -2   1  12       40.96       43.64      3.73 o 
  -1   1  12      262.43      237.83     20.71 o 
   0   1  12       23.90       34.12      3.25 o 
   1   1  12      113.78      119.53      4.82 o 
   2   1  12       52.90       67.11      3.91 o 
   3   1  12      381.32      402.79      9.61 o 
   4   1  12      312.93      296.33     11.50 o 
   5   1  12      107.78      120.56     10.64 o 
   6   1  12        7.22        8.75      5.23 o 
   7   1  12      508.91      504.97     20.61 o 
   8   1  12     1167.61     1130.39     40.50 o 
   9   1  12       17.33       22.15     10.28 o 
  10   1  12        1.68        6.29      8.38 o 
  11   1  12        0.08        1.27      8.81 o 
 -12   2  12       55.00       70.31      9.05 o 
 -11   2  12        0.90        0.00      4.27 o 
 -10   2  12       13.43       10.52      4.65 o 
  -9   2  12       29.59       25.89      5.12 o 
  -8   2  12        9.45        5.19      3.64 o 
  -7   2  12      491.44      416.28     48.96 o 
  -6   2  12        7.87        5.17      2.84 o 
  -5   2  12      215.40      215.70      7.33 o 
  -4   2  12        9.74       10.82      2.79 o 
  -3   2  12       27.93       21.67      3.17 o 
  -2   2  12       80.05       94.48      4.84 o 
  -1   2  12      977.76      995.60     12.62 o 
   0   2  12      494.75      445.04      8.45 o 
   1   2  12       38.38       52.12      6.30 o 
   2   2  12     1143.37     1068.24     66.35 o 
   3   2  12      107.74      120.65      7.03 o 
   4   2  12        7.22        9.08      3.59 o 
   5   2  12      251.54      244.65     13.66 o 
   6   2  12      129.25      114.67     11.27 o 
   7   2  12      300.88      269.37     16.54 o 
   8   2  12        0.38        6.02      6.85 o 
   9   2  12      410.46      398.63     21.30 o 
  10   2  12       26.92       29.41     12.72 o 
  11   2  12       31.38       48.05     13.90 o 
 -12   3  12       26.63       34.81      7.07 o 
 -11   3  12       13.45       12.28      5.04 o 
 -10   3  12        0.02        0.32      3.92 o 
  -9   3  12       14.35       20.99      4.84 o 
  -8   3  12      361.05      372.26     12.00 o 
  -7   3  12       50.16       40.11      5.21 o 
  -6   3  12      626.71      586.54     13.38 o 
  -5   3  12      651.61      617.59     13.14 o 
  -4   3  12      493.18      478.44     11.25 o 
  -3   3  12      284.56      210.72     37.75 o 
  -2   3  12      404.39      482.43      9.35 o 
  -1   3  12      704.69      654.55     13.56 o 
   0   3  12      633.90      493.64     32.53 o 
   1   3  12      298.42      279.92      7.59 o 
   2   3  12        7.67        9.01      3.50 o 
   3   3  12      577.86      608.40     14.35 o 
   4   3  12     1565.63     1541.25     22.75 o 
   5   3  12        3.63        5.59      5.06 o 
   6   3  12       70.06       66.23      9.61 o 
   7   3  12       28.20       27.31     10.02 o 
   8   3  12        5.52        2.20      7.79 o 
   9   3  12        7.05       13.75      7.57 o 
  10   3  12      186.89      199.35     21.30 o 
 -12   4  12       27.90       34.52      6.94 o 
 -11   4  12       53.01       54.63      7.40 o 
 -10   4  12      119.88      132.57      9.55 o 
  -9   4  12       85.88      106.15      8.54 o 
  -8   4  12       76.81       86.91      7.44 o 
  -7   4  12       16.81       15.65      4.33 o 
  -6   4  12      395.38      379.08     11.26 o 
  -5   4  12       21.01       24.36      4.12 o 
  -4   4  12       35.81       36.61      4.49 o 
  -3   4  12       38.07       34.81      4.23 o 
  -2   4  12      466.92      466.60     10.31 o 
  -1   4  12     1707.17     1623.31     22.74 o 
   0   4  12       28.05       21.07      3.43 o 
   1   4  12      482.31      427.28     15.75 o 
   2   4  12      182.81      157.88      8.29 o 
   3   4  12     1679.47     1577.58     23.47 o 
   4   4  12       29.03       28.91      5.13 o 
   5   4  12        6.86       10.83      5.12 o 
   6   4  12       43.89       35.12      8.17 o 
   7   4  12      119.72      111.98     12.57 o 
   8   4  12      201.02      225.78     16.54 o 
   9   4  12       33.48       35.69      9.85 o 
  10   4  12       49.73       60.32     11.98 o 
 -11   5  12       14.12        9.12      5.48 o 
 -10   5  12        9.56       17.51      5.19 o 
  -9   5  12      194.81      178.29     10.26 o 
  -8   5  12       40.97       41.32      5.92 o 
  -7   5  12      155.67      142.05      8.60 o 
  -6   5  12      697.72      682.00     15.09 o 
  -5   5  12       98.44       79.41      6.28 o 
  -4   5  12      661.25      684.32     13.90 o 
  -3   5  12       40.87       35.82      5.02 o 
  -2   5  12      687.98      681.31     14.50 o 
  -1   5  12      262.18      260.04      9.14 o 
   0   5  12       96.82      111.44      5.86 o 
   1   5  12       96.61      105.53      7.39 o 
   2   5  12        5.52        4.65      3.68 o 
   3   5  12      913.45      911.90     20.63 o 
   4   5  12        0.69        0.00      4.32 o 
   5   5  12      443.02      437.44     20.10 o 
   6   5  12      432.82      429.90     19.79 o 
   7   5  12       19.56       24.09      8.21 o 
   8   5  12        0.29        3.39      6.39 o 
   9   5  12        9.67        8.27      7.61 o 
  10   5  12       53.49       57.37     12.17 o 
 -11   6  12       46.54       64.32      8.57 o 
 -10   6  12        5.23       16.25      5.79 o 
  -9   6  12       96.46       97.41      8.64 o 
  -8   6  12       83.25       76.68      8.35 o 
  -7   6  12       67.33       75.31      7.18 o 
  -6   6  12      212.73      205.32      9.26 o 
  -5   6  12      103.18       83.14      7.50 o 
  -4   6  12      820.17      738.94     16.61 o 
  -3   6  12      349.81      370.58     11.96 o 
  -2   6  12       42.82       53.39      5.76 o 
  -1   6  12      236.79      231.40      9.11 o 
   0   6  12       12.80       15.53      5.09 o 
   1   6  12        4.16        6.24      4.58 o 
   2   6  12      431.29      433.53     13.60 o 
   3   6  12      236.66      239.02     12.49 o 
   4   6  12      251.31      232.15     11.11 o 
   5   6  12      324.65      318.25     13.21 o 
   6   6  12       58.91       79.12      8.59 o 
   7   6  12       18.46        8.22      6.97 o 
   8   6  12        0.18        0.00      5.68 o 
   9   6  12       40.68       47.21     10.86 o 
 -10   7  12       62.64       69.37      8.56 o 
  -9   7  12        2.19        0.00      4.58 o 
  -8   7  12       11.92       15.16      5.15 o 
  -7   7  12      380.27      376.09     14.20 o 
  -6   7  12       56.07       34.58      6.12 o 
  -5   7  12      203.69      215.48     10.35 o 
  -4   7  12        0.24        3.69      3.79 o 
  -3   7  12      368.89      376.71     12.47 o 
  -2   7  12     1159.77     1092.18     21.06 o 
  -1   7  12       15.67       16.98      4.96 o 
   0   7  12       11.15        6.15      4.76 o 
   1   7  12      114.52       89.22      9.22 o 
   2   7  12      342.50      336.64     17.91 o 
   3   7  12      744.04      810.35     19.29 o 
   4   7  12       10.24       13.69      5.34 o 
   5   7  12      232.26      154.15     49.19 o 
   6   7  12       29.60       42.42      7.63 o 
   7   7  12        1.46        3.38      6.70 o 
   8   7  12        1.55        4.45      7.19 o 
   9   7  12        0.12        0.00      7.41 o 
 -10   8  12        1.73        4.24      5.93 o 
  -9   8  12       21.76       18.53      6.34 o 
  -8   8  12       14.91       23.05      6.10 o 
  -7   8  12        3.26        4.69      4.83 o 
  -6   8  12        1.89        0.68      4.35 o 
  -5   8  12       74.44       70.31      7.73 o 
  -4   8  12      145.46       93.59     26.71 o 
  -3   8  12      180.82      198.24     10.15 o 
  -2   8  12       29.00       18.59      4.91 o 
  -1   8  12      100.12       85.26      9.36 o 
   0   8  12        3.01        0.00      4.23 o 
   1   8  12      428.70      395.40     16.30 o 
   2   8  12     1030.20     1002.80     25.29 o 
   3   8  12       47.96       64.92      9.12 o 
   4   8  12      227.31      264.86     14.69 o 
   5   8  12       61.25       63.94      8.54 o 
   6   8  12       39.30       25.95      9.37 o 
   7   8  12       92.14      132.18     11.58 o 
   8   8  12       17.26       25.37      9.74 o 
  -9   9  12        7.75       10.60      6.41 o 
  -8   9  12        2.55        0.98      5.39 o 
  -7   9  12        2.08        5.79      5.20 o 
  -6   9  12       63.60       64.42      8.04 o 
  -5   9  12        5.70        1.94      4.48 o 
  -4   9  12       19.31       14.74      6.29 o 
  -3   9  12        0.34        0.00      3.81 o 
  -2   9  12       95.44       80.23      9.92 o 
  -1   9  12       33.65       29.49      7.25 o 
   0   9  12        0.05        2.70      5.01 o 
   1   9  12      113.07       89.92     10.44 o 
   2   9  12        0.84        1.17      5.53 o 
   3   9  12        1.82        7.26      5.95 o 
   4   9  12       82.13       90.18     11.10 o 
   5   9  12       10.64        7.96      6.81 o 
   6   9  12       47.13       54.28     10.35 o 
   7   9  12       63.12       61.09      9.48 o 
  -8  10  12        0.54        0.00      5.20 o 
  -7  10  12       24.59       23.34      6.72 o 
  -6  10  12       26.68       24.43      6.55 o 
  -5  10  12      410.10      442.36     15.94 o 
  -4  10  12        0.00        0.00      5.02 o 
  -3  10  12       22.43       17.17      6.50 o 
  -2  10  12        0.05        2.81      4.70 o 
  -1  10  12      139.94      128.02     12.30 o 
   0  10  12       37.34       36.95      8.60 o 
   1  10  12      111.77      104.06     11.65 o 
   2  10  12        2.26        2.91      6.19 o 
   3  10  12       75.81       86.70     11.41 o 
   4  10  12        0.01        1.71      7.22 o 
   5  10  12       19.35       13.47      8.20 o 
   6  10  12       27.41       26.36      9.14 o 
   7  10  12        3.26       11.31     10.48 o 
  -7  11  12        0.38        2.27      5.71 o 
  -6  11  12       29.78       39.49      7.92 o 
  -5  11  12       27.70       31.63      8.35 o 
  -4  11  12      147.49      151.75     10.96 o 
  -3  11  12       61.71       63.07     10.17 o 
  -2  11  12       11.14       11.10      6.20 o 
  -1  11  12        2.14        0.39      5.70 o 
   0  11  12      113.57      105.01     12.10 o 
   1  11  12       10.30       17.16      7.83 o 
   2  11  12       11.71        5.24      7.33 o 
   3  11  12       14.44       17.92      8.48 o 
   4  11  12       16.45       20.30      8.66 o 
   5  11  12       64.61       72.69     15.10 o 
  -5  12  12       10.59       12.83      6.45 o 
  -4  12  12       11.34       12.06      7.36 o 
  -3  12  12       29.68       26.83      8.36 o 
  -2  12  12        0.59        0.00      5.71 o 
  -1  12  12       95.12       97.92     12.05 o 
   0  12  12       20.11       23.33      8.94 o 
   1  12  12       86.89       90.90     12.49 o 
   2  12  12        0.19        7.26      7.68 o 
   3  12  12       85.70      100.96     13.47 o 
   4  12  12       74.90       95.39     15.75 o 
  -2  13  12        5.77        9.17      6.76 o 
  -1  13  12       15.79       12.45      7.82 o 
   0  13  12        0.27        3.64      6.64 o 
   1  13  12       16.49       20.91      9.03 o 
 -12   1  13       57.75       73.97      9.25 o 
 -11   1  13        7.14        7.28      4.80 o 
 -10   1  13       25.52       31.87      6.27 o 
  -9   1  13       17.88       24.90      5.01 o 
  -8   1  13        0.37        0.00      3.40 o 
  -7   1  13      211.59      218.26      9.13 o 
  -6   1  13      329.29      337.97      9.66 o 
  -5   1  13        0.46        0.01      2.48 o 
  -4   1  13        2.16        3.53      2.59 o 
  -3   1  13      101.41       74.69      8.65 o 
  -2   1  13      462.30      448.45      9.34 o 
  -1   1  13        0.08        2.12      2.22 o 
   0   1  13       18.76       22.30      3.06 o 
   1   1  13      647.04      614.26     13.33 o 
   2   1  13      148.82      164.68      6.96 o 
   3   1  13      292.33      289.51     13.82 o 
   4   1  13       16.64       23.44      6.55 o 
   5   1  13      101.69       94.03     10.17 o 
   6   1  13       29.06       35.68      8.09 o 
   7   1  13      252.37      211.96     19.20 o 
   8   1  13        0.70        1.34      7.47 o 
   9   1  13      148.38      147.13     19.22 o 
  10   1  13        0.02        4.43      9.75 o 
 -12   2  13       28.81       26.41      6.88 o 
 -11   2  13       22.09       25.31      6.26 o 
 -10   2  13       35.69       35.49      6.15 o 
  -9   2  13       51.17       63.83      6.83 o 
  -8   2  13       37.96       43.56      6.02 o 
  -7   2  13      503.26      511.06     14.62 o 
  -6   2  13      559.00      453.42     58.07 o 
  -5   2  13      359.84      304.79      9.78 o 
  -4   2  13       92.14      112.18      5.88 o 
  -3   2  13        0.34        2.03      2.30 o 
  -2   2  13      986.59      941.52     26.47 o 
  -1   2  13      364.75      332.09     14.00 o 
   0   2  13      828.68      805.20     12.10 o 
   1   2  13      687.52      687.71     11.59 o 
   2   2  13      288.08      275.42     17.86 o 
   3   2  13      468.50      467.44     12.61 o 
   4   2  13       43.53       38.94      7.38 o 
   5   2  13      234.42      215.24     13.37 o 
   6   2  13      196.78      189.44     13.96 o 
   7   2  13      286.87      307.77     17.39 o 
   8   2  13      692.30      705.55     26.56 o 
   9   2  13      125.21      126.77     18.33 o 
  10   2  13        0.11        1.64      9.80 o 
 -11   3  13        1.22        0.00      4.30 o 
 -10   3  13        4.33       11.07      4.76 o 
  -9   3  13       68.11       60.21      7.02 o 
  -8   3  13      435.51      447.81     13.50 o 
  -7   3  13       10.58       17.43      4.48 o 
  -6   3  13       23.73       21.58      4.31 o 
  -5   3  13       90.55       86.15      6.33 o 
  -4   3  13      133.15      129.18      6.83 o 
  -3   3  13      108.58       75.05     11.27 o 
  -2   3  13       29.37       38.09      3.92 o 
  -1   3  13      118.82      119.73      6.06 o 
   0   3  13       97.08       67.96     16.63 o 
   1   3  13      440.50      441.65     12.49 o 
   2   3  13        0.92        2.00      3.37 o 
   3   3  13     2674.24     2536.76     55.86 o 
   4   3  13      465.90      458.78     13.56 o 
   5   3  13      139.94      124.92     11.88 o 
   6   3  13       41.53       37.31      8.36 o 
   7   3  13        3.93        0.00      5.74 o 
   8   3  13        1.62        1.64      6.83 o 
   9   3  13        7.47        7.44      8.04 o 
  10   3  13       28.06       36.61     13.67 o 
 -11   4  13        6.78        5.69      5.21 o 
 -10   4  13       56.22       49.53      7.09 o 
  -9   4  13       18.42       24.37      5.62 o 
  -8   4  13        8.70        5.54      4.05 o 
  -7   4  13      177.12      155.02      8.81 o 
  -6   4  13      229.80      258.42      9.76 o 
  -5   4  13       79.37       93.18      6.68 o 
  -4   4  13      177.31      145.80      7.31 o 
  -3   4  13      260.58      272.27      8.89 o 
  -2   4  13     1827.11     1821.52     29.23 o 
  -1   4  13        4.37        9.92      3.24 o 
   0   4  13       72.26       56.65      5.32 o 
   1   4  13      146.55       77.46     34.25 o 
   2   4  13      347.56      329.27     11.64 o 
   3   4  13      804.84      705.97     16.59 o 
   4   4  13        6.06        9.20      4.35 o 
   5   4  13      370.14      337.30     17.23 o 
   6   4  13        0.03        0.00      5.72 o 
   7   4  13       24.22       30.99      8.83 o 
   8   4  13       54.17       61.57     13.89 o 
   9   4  13       35.32       35.39     16.72 o 
  10   4  13       55.74       61.88     15.19 o 
 -11   5  13        0.02        0.00      4.88 o 
 -10   5  13        0.51        0.91      4.47 o 
  -9   5  13        1.65        1.60      4.47 o 
  -8   5  13       50.14       51.34      6.46 o 
  -7   5  13       22.92       24.32      5.12 o 
  -6   5  13       63.50       70.59      6.67 o 
  -5   5  13      223.73      210.59      8.87 o 
  -4   5  13      258.63      234.88      9.92 o 
  -3   5  13      787.93      746.44     16.03 o 
  -2   5  13      359.90      366.68     11.36 o 
  -1   5  13      645.44      632.40     13.95 o 
   0   5  13        6.66        1.96      4.20 o 
   1   5  13      748.16      717.70     19.17 o 
   2   5  13      112.41       55.40     27.30 o 
   3   5  13      193.09      183.32      9.84 o 
   4   5  13      596.01      557.78     26.87 o 
   5   5  13       67.76       66.49      7.69 o 
   6   5  13        3.11        0.00      6.94 o 
   7   5  13      114.95      111.84     13.11 o 
   8   5  13        3.44        4.75      6.92 o 
   9   5  13        4.61        1.67      7.60 o 
 -10   6  13       20.51       22.10      6.23 o 
  -9   6  13       89.86       94.76      9.73 o 
  -8   6  13      183.81      174.52     10.29 o 
  -7   6  13       78.62       72.44      7.19 o 
  -6   6  13       26.99       21.34      5.28 o 
  -5   6  13      479.27      466.87     14.37 o 
  -4   6  13       72.53       55.25     13.51 o 
  -3   6  13      642.33      646.90     15.60 o 
  -2   6  13       45.95       42.35      5.69 o 
  -1   6  13      244.02      227.33     12.01 o 
   0   6  13      467.89      489.80     16.74 o 
   1   6  13        5.02        9.10      5.03 o 
   2   6  13        4.20        3.40      4.22 o 
   3   6  13       15.20        7.66      4.16 o 
   4   6  13     1576.05     1603.95     37.48 o 
   5   6  13       40.61       41.13      7.04 o 
   6   6  13        1.61        0.69      6.17 o 
   7   6  13        1.37        0.00      5.89 o 
   8   6  13       88.87       85.08     12.96 o 
   9   6  13       72.06       82.92     13.86 o 
 -10   7  13      100.07       86.05      9.47 o 
  -9   7  13        0.58        0.00      4.84 o 
  -8   7  13        5.65        3.47      5.19 o 
  -7   7  13       62.18       45.75      7.28 o 
  -6   7  13      112.69      107.45      9.02 o 
  -5   7  13      331.01      329.05     12.79 o 
  -4   7  13        4.23        2.83      3.76 o 
  -3   7  13       11.11       11.44      4.32 o 
  -2   7  13      197.74      175.85     12.19 o 
  -1   7  13      185.75      168.16     11.76 o 
   0   7  13      126.78      121.35     10.46 o 
   1   7  13       80.45      100.29      9.91 o 
   2   7  13        0.69        2.25      4.96 o 
   3   7  13        6.22        7.36      5.74 o 
   4   7  13       22.02       21.01      6.65 o 
   5   7  13       47.68       32.76      6.95 o 
   6   7  13        1.38        0.00      5.02 o 
   7   7  13        6.94        3.67      7.17 o 
   8   7  13        1.85        0.00      6.84 o 
  -9   8  13      182.94      184.16     12.80 o 
  -8   8  13       46.16       58.14      8.29 o 
  -7   8  13      109.17       97.69      9.42 o 
  -6   8  13       19.69       28.22      6.43 o 
  -5   8  13        9.54       10.75      5.35 o 
  -4   8  13      844.93      729.99     56.33 o 
  -3   8  13       13.88       26.52      5.73 o 
  -2   8  13       56.31       59.40      8.83 o 
  -1   8  13      122.43      107.52     10.54 o 
   0   8  13       96.39      118.03     11.02 o 
   1   8  13      117.28      118.38     11.07 o 
   2   8  13        1.29        7.50      5.95 o 
   3   8  13        1.24        3.76      5.45 o 
   4   8  13       33.75       43.14      8.76 o 
   5   8  13      191.57      200.71     14.23 o 
   6   8  13       68.92       83.84      9.99 o 
   7   8  13       13.96       22.08      8.79 o 
   8   8  13       36.76       40.75     11.32 o 
  -8   9  13       22.32       17.89      6.32 o 
  -7   9  13        0.01        0.00      4.80 o 
  -6   9  13       27.61       20.94      6.33 o 
  -5   9  13      127.22      133.30     10.08 o 
  -4   9  13       34.24       33.09      6.52 o 
  -3   9  13       37.26       31.34      6.18 o 
  -2   9  13       25.85       26.18      7.68 o 
  -1   9  13      204.52      203.75     16.17 o 
   0   9  13       29.39       27.04      7.91 o 
   1   9  13       53.14       74.54      9.99 o 
   2   9  13      113.13      110.10     11.66 o 
   3   9  13        0.78        0.59      6.15 o 
   4   9  13       26.61       27.12      7.87 o 
   5   9  13        0.18        1.00      6.95 o 
   6   9  13       12.53        8.91      8.02 o 
   7   9  13        0.64        5.28     10.53 o 
  -7  10  13       23.99       22.55      6.97 o 
  -6  10  13       58.56       72.71      9.04 o 
  -5  10  13        0.07        3.56      5.22 o 
  -4  10  13       64.37       78.67      8.62 o 
  -3  10  13       42.24       44.29      8.65 o 
  -2  10  13      507.47      479.37     20.04 o 
  -1  10  13       70.44       71.20     10.26 o 
   0  10  13       17.94       13.24      7.06 o 
   1  10  13       10.81        5.16      6.59 o 
   2  10  13      205.27      224.40     15.58 o 
   3  10  13      218.03      213.50     15.61 o 
   4  10  13        2.56        0.21      6.46 o 
   5  10  13        5.21       10.53      8.07 o 
   6  10  13        9.73       17.96      9.17 o 
  -6  11  13        0.00        1.55      5.93 o 
  -5  11  13       62.22       55.49      8.60 o 
  -4  11  13        2.68        4.86      6.19 o 
  -3  11  13       33.91       40.62      8.37 o 
  -2  11  13       16.20        8.45      5.94 o 
  -1  11  13        1.54        1.13      6.45 o 
   0  11  13       32.20       35.45      9.22 o 
   1  11  13       63.39       62.60     10.86 o 
   2  11  13       38.63       37.28      9.71 o 
   3  11  13       90.87      104.91     13.13 o 
   4  11  13       14.59       13.27      8.82 o 
   5  11  13       74.21       89.09     13.33 o 
  -4  12  13       83.32       94.99     12.61 o 
  -3  12  13       13.01       18.37      7.95 o 
  -2  12  13        0.17        0.00      6.27 o 
  -1  12  13       16.04       12.86      7.39 o 
   0  12  13       16.67       20.11      8.80 o 
   1  12  13       14.33       12.81      8.40 o 
   2  12  13       72.32       87.78     12.77 o 
   3  12  13       54.06       66.45     12.07 o 
 -11   0  14        2.04        0.18      6.55 o 
 -10   0  14      157.97      163.83     15.92 o 
  -9   0  14       11.62       11.07      6.50 o 
  -8   0  14      281.25      250.57     16.07 o 
  -7   0  14      261.50      242.23     14.72 o 
  -6   0  14       28.56       24.77      6.17 o 
  -5   0  14      549.36      542.46     16.48 o 
  -4   0  14      108.56      116.87      8.68 o 
  -3   0  14       33.88       44.89      6.13 o 
  -2   0  14      530.14      472.26     19.71 o 
  -1   0  14     2906.21     2458.73    607.09 o 
   0   0  14      263.26      246.65     10.77 o 
   1   0  14       41.37       49.36      5.64 o 
   2   0  14     1475.13     1395.58     33.58 o 
   3   0  14      761.94      714.97     30.86 o 
   4   0  14      266.06      275.80     26.32 o 
   5   0  14       22.50       23.19     11.63 o 
   6   0  14      143.73       94.65     21.15 o 
   7   0  14      493.64      528.99     40.64 o 
   8   0  14      156.60      170.98     28.35 o 
   9   0  14        6.53       18.32     13.96 o 
  10   0  14        7.65       11.34     14.97 o 
 -11   1  14      124.37      144.74     11.20 o 
 -10   1  14      120.85      135.37     10.52 o 
  -9   1  14        3.11        5.21      4.42 o 
  -8   1  14      489.55      488.23     13.91 o 
  -7   1  14      299.55      312.23     10.97 o 
  -6   1  14       19.73       22.62      4.41 o 
  -5   1  14      108.72       90.01      5.89 o 
  -4   1  14        5.50        7.36      2.94 o 
  -3   1  14       20.63       20.69      3.38 o 
  -2   1  14       22.58       25.55      3.55 o 
  -1   1  14       42.20       44.37      4.05 o 
   0   1  14      157.27      137.05      5.70 o 
   1   1  14      245.61      235.68      7.04 o 
   2   1  14       66.54       60.04      5.85 o 
   3   1  14       42.28       36.31      7.24 o 
   4   1  14      319.94      262.17     20.11 o 
   5   1  14      291.90      300.90     15.94 o 
   6   1  14       21.63       39.08     10.87 o 
   7   1  14      689.44      584.95     30.13 o 
   8   1  14      107.30      125.45     17.91 o 
   9   1  14       87.92       73.36     15.35 o 
  10   1  14        1.80        3.43      9.59 o 
 -11   2  14        6.23        6.81      5.22 o 
 -10   2  14       55.50       61.03      7.89 o 
  -9   2  14       53.22       52.23      6.77 o 
  -8   2  14        6.80       12.10      4.51 o 
  -7   2  14        4.19        1.43      3.50 o 
  -6   2  14      599.34      502.09     59.52 o 
  -5   2  14        3.48        6.11      3.24 o 
  -4   2  14       33.48       24.57      4.20 o 
  -3   2  14      136.75       98.16     21.22 o 
  -2   2  14       83.43       87.42      5.18 o 
  -1   2  14      134.68      116.32     22.86 o 
   0   2  14      132.78      142.76      6.41 o 
   1   2  14       95.40       93.43      6.96 o 
   2   2  14      281.03      288.24     19.91 o 
   3   2  14      464.01      390.01     16.73 o 
   4   2  14      146.45      154.69     12.29 o 
   5   2  14      200.01      180.54     13.63 o 
   6   2  14      102.69      100.26     11.56 o 
   7   2  14       96.64      103.91     12.43 o 
   8   2  14       26.13       19.92     10.61 o 
   9   2  14       90.53       81.57     16.50 o 
  10   2  14       83.82       76.57     22.97 o 
 -11   3  14       37.85       33.33      6.78 o 
 -10   3  14        6.80        7.92      4.44 o 
  -9   3  14        6.53       11.64      4.72 o 
  -8   3  14       86.18       81.01      7.46 o 
  -7   3  14      283.32      256.62     10.52 o 
  -6   3  14      115.31      110.34      7.60 o 
  -5   3  14        0.16        1.08      3.26 o 
  -4   3  14      883.24      856.50     15.63 o 
  -3   3  14        8.67        7.00      3.23 o 
  -2   3  14      119.00      126.21      6.62 o 
  -1   3  14     2245.29     2277.61     22.73 o 
   0   3  14      876.70      839.30     19.67 o 
   1   3  14     1170.67     1115.98     29.44 o 
   2   3  14      204.32      198.34      9.67 o 
   3   3  14      807.85      774.08     40.91 o 
   4   3  14       29.98       16.17      6.37 o 
   5   3  14       27.49       32.20      7.96 o 
   6   3  14       47.67       46.95      9.34 o 
   7   3  14        2.78        0.00      6.19 o 
   8   3  14        0.51        5.70      6.95 o 
   9   3  14      200.74      221.62     24.06 o 
 -11   4  14      135.23      145.60     11.02 o 
 -10   4  14       90.59      108.04      9.39 o 
  -9   4  14        1.17        0.95      4.26 o 
  -8   4  14        0.25        0.00      3.87 o 
  -7   4  14        0.04        0.00      3.71 o 
  -6   4  14      306.28      288.16     10.69 o 
  -5   4  14       32.50       30.03      4.81 o 
  -4   4  14       23.90       40.10      5.14 o 
  -3   4  14       74.72       90.40      7.07 o 
  -2   4  14        3.94        6.18      3.67 o 
  -1   4  14        0.04        0.00      3.19 o 
   0   4  14     1638.37     1685.89     33.38 o 
   1   4  14      849.09      708.94     69.01 o 
   2   4  14      329.54      308.88     13.83 o 
   3   4  14      245.34      248.27     10.91 o 
   4   4  14      748.81      728.20     17.90 o 
   5   4  14      156.37      150.91     13.62 o 
   6   4  14        0.55        0.00      5.65 o 
   7   4  14        5.38        9.15      7.04 o 
   8   4  14       39.48       38.84     10.37 o 
   9   4  14        1.00        0.00      7.78 o 
 -11   5  14        7.36       11.94      6.01 o 
 -10   5  14        0.31        0.00      4.96 o 
  -9   5  14       43.78       53.47      7.14 o 
  -8   5  14       16.16       25.50      5.67 o 
  -7   5  14      466.34      403.37     13.11 o 
  -6   5  14      518.43      496.07     13.79 o 
  -5   5  14        4.86        9.58      4.47 o 
  -4   5  14     1118.30     1146.52     26.17 o 
  -3   5  14      190.70      175.42      9.21 o 
  -2   5  14      525.47      484.00     17.71 o 
  -1   5  14        0.00        1.70      4.52 o 
   0   5  14      395.01      378.01     15.06 o 
   1   5  14      203.03      213.17     11.10 o 
   2   5  14      103.85      107.92      8.27 o 
   3   5  14      654.17      615.80     16.74 o 
   4   5  14       15.32       11.93      5.39 o 
   5   5  14       26.44       26.81      8.41 o 
   6   5  14       77.28       85.11     12.04 o 
   7   5  14        6.12       11.83      8.12 o 
   8   5  14        8.96        7.19      7.54 o 
   9   5  14        1.48        4.77      8.41 o 
 -10   6  14       24.59       31.55      7.13 o 
  -9   6  14        3.83       10.68      5.44 o 
  -8   6  14       22.44       18.82      5.93 o 
  -7   6  14      339.28      349.80     14.02 o 
  -6   6  14       19.22       25.80      5.74 o 
  -5   6  14      306.29      291.65     11.88 o 
  -4   6  14      512.09      464.82     17.91 o 
  -3   6  14      161.77      155.19      9.08 o 
  -2   6  14        4.71        8.50      4.10 o 
  -1   6  14      109.63      119.93     10.29 o 
   0   6  14       10.42       10.44      5.34 o 
   1   6  14       15.92       10.71      5.59 o 
   2   6  14       29.62       18.91      6.26 o 
   3   6  14       14.42        7.73      4.70 o 
   4   6  14       29.39       18.71      6.01 o 
   5   6  14       14.49       15.80      5.77 o 
   6   6  14        3.77        6.56      7.16 o 
   7   6  14       49.27       62.03     14.44 o 
   8   6  14        1.91        0.49      9.12 o 
 -10   7  14        0.43        6.89      6.28 o 
  -9   7  14        0.72        0.54      5.43 o 
  -8   7  14        7.16        0.00      5.10 o 
  -7   7  14      174.32      207.93     12.07 o 
  -6   7  14       65.57       75.35      8.17 o 
  -5   7  14        0.88        3.42      4.40 o 
  -4   7  14       60.26       62.04      7.44 o 
  -3   7  14       20.69       43.03      6.41 o 
  -2   7  14       91.33       96.11     10.05 o 
  -1   7  14      105.73       92.95      9.95 o 
   0   7  14       33.08       24.39      6.74 o 
   1   7  14       46.91       51.01      8.21 o 
   2   7  14      805.52      753.72     22.33 o 
   3   7  14       24.75       27.90      7.34 o 
   4   7  14      151.45       68.97     43.98 o 
   5   7  14        0.52        0.85      5.44 o 
   6   7  14       93.75      101.35     16.75 o 
   7   7  14       42.99       52.62     11.03 o 
   8   7  14        0.49        0.00      7.61 o 
  -9   8  14        6.98        8.23      6.26 o 
  -8   8  14        3.09        3.71      5.83 o 
  -7   8  14        6.00       12.82      5.74 o 
  -6   8  14      160.67      157.44     11.05 o 
  -5   8  14       20.70       15.66      5.50 o 
  -4   8  14      120.37      110.25      9.20 o 
  -3   8  14       23.24       35.10      6.40 o 
  -2   8  14       20.03       20.47      6.77 o 
  -1   8  14        0.92        4.57      5.29 o 
   0   8  14        1.80        3.11      5.46 o 
   1   8  14       52.83       53.43      8.49 o 
   2   8  14       32.01       25.10      7.22 o 
   3   8  14       75.22       83.92     10.59 o 
   4   8  14       70.74       82.07     10.82 o 
   5   8  14       17.55       11.13      7.31 o 
   6   8  14       70.41       94.46     20.10 o 
   7   8  14       25.11       26.91      9.93 o 
  -8   9  14        0.19        4.65      6.26 o 
  -7   9  14        3.03        4.63      5.65 o 
  -6   9  14        1.53        4.06      5.39 o 
  -5   9  14        4.29        0.31      4.82 o 
  -4   9  14       23.63       31.60      6.30 o 
  -3   9  14        0.56        2.58      6.12 o 
  -2   9  14      166.82      165.21     13.55 o 
  -1   9  14        0.06        0.00      5.87 o 
   0   9  14      126.93      161.15     13.18 o 
   1   9  14       70.19       80.41     10.51 o 
   2   9  14      137.55      157.66     13.30 o 
   3   9  14        0.26        0.00      5.75 o 
   4   9  14       19.79       26.29      8.48 o 
   5   9  14      149.14      146.48     14.25 o 
   6   9  14       63.71       49.40     15.55 o 
  -7  10  14       79.32       87.24     10.13 o 
  -6  10  14       83.06       86.17      9.72 o 
  -5  10  14        2.61        8.51      5.79 o 
  -4  10  14        2.72        6.61      5.98 o 
  -3  10  14       85.65       88.67     11.24 o 
  -2  10  14        2.79        4.00      6.97 o 
  -1  10  14        6.79        4.76      6.77 o 
   0  10  14      126.35      138.27     13.50 o 
   1  10  14        6.67        1.30      6.81 o 
   2  10  14       26.28       20.90      8.05 o 
   3  10  14        1.34        8.19      7.25 o 
   4  10  14       23.15       57.19     10.83 o 
   5  10  14       78.24       93.14     13.28 o 
  -5  11  14       64.08       44.10     15.06 o 
  -4  11  14       57.05       74.17     11.35 o 
  -3  11  14       61.11       69.29     10.53 o 
  -2  11  14        9.10        4.67      6.86 o 
  -1  11  14        6.58        1.82      6.96 o 
   0  11  14       66.55       71.84     11.56 o 
   1  11  14       24.65       29.57      9.17 o 
   2  11  14        8.59       18.51      8.41 o 
   3  11  14        3.34        3.07      8.00 o 
   4  11  14      361.95      409.66     22.30 o 
  -3  12  14       72.59       94.70     12.79 o 
  -2  12  14      203.01      204.59     16.39 o 
  -1  12  14      117.75      141.80     14.85 o 
   0  12  14       11.61       14.53      8.63 o 
   1  12  14      113.80      120.54     14.22 o 
 -11   1  15        3.84        9.86      5.59 o 
 -10   1  15       26.69       23.25      6.09 o 
  -9   1  15        0.14        0.00      4.29 o 
  -8   1  15       98.73      106.39      9.20 o 
  -7   1  15      142.74      148.40      8.77 o 
  -6   1  15      201.71      207.94      9.16 o 
  -5   1  15        9.88        8.88      3.79 o 
  -4   1  15        0.43        1.48      2.84 o 
  -3   1  15      152.08      123.92     16.63 o 
  -2   1  15      188.98      171.37      8.56 o 
  -1   1  15       19.05       24.49      3.74 o 
   0   1  15      216.66      229.94      7.34 o 
   1   1  15      184.13      180.68      8.69 o 
   2   1  15      240.47      246.36     13.59 o 
   3   1  15       36.29       40.29      7.68 o 
   4   1  15      248.24      247.66     14.55 o 
   5   1  15      336.53      351.00     22.43 o 
   6   1  15        6.23       11.03      8.96 o 
   7   1  15       18.21       40.32     13.15 o 
   8   1  15       43.99       40.78     12.56 o 
   9   1  15       96.06       85.34     16.83 o 
 -11   2  15       12.56       14.92      5.86 o 
 -10   2  15      143.51      132.68     10.57 o 
  -9   2  15      178.07      176.56     10.45 o 
  -8   2  15      124.75      107.17      8.44 o 
  -7   2  15       29.17       24.58      5.18 o 
  -6   2  15       25.11       31.22      5.08 o 
  -5   2  15      710.10      665.45     15.95 o 
  -4   2  15        2.20        0.54      3.16 o 
  -3   2  15       55.82       54.61      5.19 o 
  -2   2  15      175.04      184.24      7.05 o 
  -1   2  15       39.97       19.53      5.47 o 
   0   2  15       81.65       82.43      5.69 o 
   1   2  15        7.86       13.06      4.40 o 
   2   2  15      742.35      690.27     49.11 o 
   3   2  15       73.11       70.54      9.51 o 
   4   2  15        0.18        0.17      5.30 o 
   5   2  15       42.26       40.32      8.57 o 
   6   2  15        0.14        3.21      6.48 o 
   7   2  15        4.93        6.71      9.21 o 
   8   2  15        7.42        9.52      9.58 o 
   9   2  15       22.34       11.35     11.42 o 
 -11   3  15        5.73        8.55      6.10 o 
 -10   3  15       22.11       17.88      5.66 o 
  -9   3  15       99.12       85.04     11.94 o 
  -8   3  15        4.05        5.30      4.48 o 
  -7   3  15       86.04       80.21      7.53 o 
  -6   3  15      335.91      338.55     11.61 o 
  -5   3  15       12.54       18.77      4.46 o 
  -4   3  15       20.77       11.11      3.89 o 
  -3   3  15        0.74        1.56      3.44 o 
  -2   3  15      164.35      168.06      8.44 o 
  -1   3  15      885.41      872.69     14.99 o 
   0   3  15     1152.54     1179.31     21.08 o 
   1   3  15       44.84       44.48      6.15 o 
   2   3  15      110.08      135.77      8.68 o 
   3   3  15      188.17      161.78     17.57 o 
   4   3  15       57.04       46.46      8.96 o 
   5   3  15      361.89      322.58     17.44 o 
   6   3  15       52.39       39.19      9.25 o 
   7   3  15       64.06       65.50     11.42 o 
   8   3  15       82.96       77.72     15.96 o 
   9   3  15       20.44       32.03     13.50 o 
 -10   4  15       27.67       22.30      6.34 o 
  -9   4  15      119.87      111.02      9.26 o 
  -8   4  15      382.16      352.06     13.00 o 
  -7   4  15      617.70      645.46     16.31 o 
  -6   4  15      791.01      834.49     17.64 o 
  -5   4  15       17.07       21.07      5.24 o 
  -4   4  15      111.80       82.72     14.62 o 
  -3   4  15      210.20      226.89     10.06 o 
  -2   4  15        4.35        6.14      3.79 o 
  -1   4  15     1187.75     1090.55     24.24 o 
   0   4  15       46.04       45.52      6.42 o 
   1   4  15      373.72      353.16     12.71 o 
   2   4  15      104.82      113.81      8.52 o 
   3   4  15        1.42        3.84      4.60 o 
   4   4  15       15.67       15.87      6.81 o 
   5   4  15       69.73       71.47     11.05 o 
   6   4  15       38.48       43.00      9.70 o 
   7   4  15       51.31       47.92     10.58 o 
   8   4  15        3.15        0.47      7.58 o 
   9   4  15       27.41       37.67     13.73 o 
 -10   5  15        0.39        0.49      5.25 o 
  -9   5  15       70.03       77.89      8.45 o 
  -8   5  15       58.15       58.14      7.23 o 
  -7   5  15      100.31       84.78      8.62 o 
  -6   5  15      408.27      449.81     15.02 o 
  -5   5  15      977.88      998.12     20.91 o 
  -4   5  15       75.36       52.08     10.17 o 
  -3   5  15      133.30      116.18      8.35 o 
  -2   5  15      189.09      179.13      9.31 o 
  -1   5  15       92.95       93.13      9.51 o 
   0   5  15      609.21      503.07     17.54 o 
   1   5  15      397.63      335.18     14.59 o 
   2   5  15       76.52       58.78      7.28 o 
   3   5  15       34.52       45.90      7.05 o 
   4   5  15       60.29       61.84     10.25 o 
   5   5  15      407.18      406.91     20.34 o 
   6   5  15       34.27       57.81     10.98 o 
   7   5  15        8.55        0.50      7.58 o 
   8   5  15       80.83       84.40     13.75 o 
 -10   6  15       34.27       31.13      7.66 o 
  -9   6  15       42.71       42.53      8.97 o 
  -8   6  15        8.47        6.70      5.34 o 
  -7   6  15        1.47        0.61      4.88 o 
  -6   6  15       22.05       22.06      5.61 o 
  -5   6  15        0.15        2.98      4.76 o 
  -4   6  15       53.30       59.75      7.16 o 
  -3   6  15       41.01       31.54      5.89 o 
  -2   6  15       13.02        5.90      5.46 o 
  -1   6  15        0.33        0.00      4.59 o 
   0   6  15       81.10       96.46      9.95 o 
   1   6  15       32.35       26.86      6.94 o 
   2   6  15      741.92      648.85     28.64 o 
   3   6  15        6.62        3.53      5.55 o 
   4   6  15      141.69      160.03     10.95 o 
   5   6  15        5.72        0.94      6.88 o 
   6   6  15      152.52      154.58     15.57 o 
   7   6  15        0.26        0.92      7.60 o 
   8   6  15       97.48      106.34     15.20 o 
  -9   7  15        2.03        6.16      6.30 o 
  -8   7  15        6.06        2.65      5.31 o 
  -7   7  15        1.98        2.95      5.21 o 
  -6   7  15       53.98       60.37      8.03 o 
  -5   7  15       64.41       94.14      9.02 o 
  -4   7  15       16.84       23.97      6.07 o 
  -3   7  15       53.47       64.23      7.39 o 
  -2   7  15        4.24        8.89      5.95 o 
  -1   7  15      313.59      286.78     14.71 o 
   0   7  15        2.25        4.85      5.48 o 
   1   7  15        0.01        0.00      5.37 o 
   2   7  15        3.63        0.25      5.78 o 
   3   7  15       23.37       18.19      6.93 o 
   4   7  15       50.97       45.62      8.86 o 
   5   7  15       94.65      115.28     13.81 o 
   6   7  15      148.77      121.25     38.50 o 
   7   7  15        5.97        6.72      8.57 o 
  -8   8  15        1.38        7.22      6.13 o 
  -7   8  15        1.05        0.00      5.19 o 
  -6   8  15       33.24       29.85      6.74 o 
  -5   8  15      108.34      113.25     17.04 o 
  -4   8  15      101.87      119.18      9.79 o 
  -3   8  15        0.16        5.51      5.84 o 
  -2   8  15      278.51      270.25     15.10 o 
  -1   8  15       56.43       51.00      8.78 o 
   0   8  15      276.27      261.82     14.82 o 
   1   8  15        5.64        6.31      6.51 o 
   2   8  15      180.30      223.30     14.79 o 
   3   8  15        0.17        3.02      6.29 o 
   4   8  15      273.73      287.00     16.75 o 
   5   8  15       69.93       85.40     11.49 o 
   6   8  15      185.35      183.84     24.79 o 
   7   8  15        1.77        4.41     10.76 o 
  -7   9  15      140.56      140.26     11.85 o 
  -6   9  15        0.34        0.00      5.43 o 
  -5   9  15       48.87       25.91     12.19 o 
  -4   9  15       21.46       20.54      7.31 o 
  -3   9  15       39.73       35.92      8.66 o 
  -2   9  15      309.97      276.11     16.15 o 
  -1   9  15        4.98       10.31      6.77 o 
   0   9  15       38.26       31.60      8.43 o 
   1   9  15        0.32        5.24      6.61 o 
   2   9  15       61.38       56.46      9.93 o 
   3   9  15      126.70      160.70     14.16 o 
   4   9  15       50.25       70.38     11.19 o 
   5   9  15      145.00      158.95     15.03 o 
   6   9  15        0.46        0.14      9.53 o 
  -6  10  15        4.09        9.68      5.92 o 
  -5  10  15       11.87       12.15      6.28 o 
  -4  10  15       23.60       28.01      8.31 o 
  -3  10  15       10.33       17.82      8.12 o 
  -2  10  15       36.25       43.23      9.45 o 
  -1  10  15       20.93       22.92      8.47 o 
   0  10  15      149.22      166.46     14.69 o 
   1  10  15        8.58        8.06      7.25 o 
   2  10  15       79.00       71.92     11.20 o 
   3  10  15        0.24        4.96      7.42 o 
   4  10  15      112.28      149.94     14.89 o 
  -4  11  15      290.91      334.23     19.03 o 
  -3  11  15        1.23        3.71      6.80 o 
  -2  11  15        3.69        7.01      7.64 o 
  -1  11  15       41.27       45.59     10.60 o 
   0  11  15       11.59        7.54      7.89 o 
   1  11  15       13.63       10.71      8.63 o 
   2  11  15       17.52       25.96      9.65 o 
   3  11  15       29.31       25.58      9.78 o 
 -11   0  16      158.10      160.77     17.33 o 
 -10   0  16        0.85        0.00      6.51 o 
  -9   0  16        4.96       10.56      8.10 o 
  -8   0  16       39.08       31.66      9.30 o 
  -7   0  16       57.46       55.42     10.55 o 
  -6   0  16      108.54      131.99     12.87 o 
  -5   0  16      993.24      985.90     23.56 o 
  -4   0  16      115.08      137.93     10.22 o 
  -3   0  16      610.58      572.52     17.19 o 
  -2   0  16     1367.07     1323.21     24.73 o 
  -1   0  16     2470.93     2029.62    516.23 o 
   0   0  16      293.84      315.51     12.34 o 
   1   0  16       22.77       30.05     15.37 o 
   2   0  16      140.29      118.56     20.28 o 
   3   0  16       22.98       23.70     13.01 o 
   4   0  16        0.07        0.00     10.03 o 
   5   0  16       40.53       45.72     16.72 o 
   6   0  16        4.96        5.45     13.88 o 
   7   0  16       32.33       50.52     19.63 o 
   8   0  16       11.77       11.56     15.27 o 
   9   0  16        0.08        3.42     15.63 o 
 -11   1  16       14.20       14.50      5.88 o 
 -10   1  16      100.27      127.95     10.84 o 
  -9   1  16       18.02       16.79      5.85 o 
  -8   1  16       35.70       47.66      7.40 o 
  -7   1  16       99.45      104.72      8.24 o 
  -6   1  16       23.49       20.39      4.79 o 
  -5   1  16      433.41      421.94     13.23 o 
  -4   1  16      296.26      275.76      9.22 o 
  -3   1  16      107.16       67.90     19.81 o 
  -2   1  16       97.80       70.70     15.29 o 
  -1   1  16      213.49      200.29      7.60 o 
   0   1  16      253.66      265.06      8.92 o 
   1   1  16       55.66       65.39      6.69 o 
   2   1  16      321.98      293.19     15.12 o 
   3   1  16       77.11       84.86     10.04 o 
   4   1  16        3.06        4.05      7.63 o 
   5   1  16       68.45       69.57     13.48 o 
   6   1  16      121.05      125.26     17.32 o 
   7   1  16        5.73        8.37     10.31 o 
   8   1  16       25.29       20.02     11.99 o 
   9   1  16       16.54       28.26     13.52 o 
 -11   2  16        0.88        0.00      5.44 o 
 -10   2  16      172.13      196.20     12.88 o 
  -9   2  16        5.40        1.05      4.78 o 
  -8   2  16       85.75       89.22      8.34 o 
  -7   2  16        0.09        0.00      3.99 o 
  -6   2  16       79.64       82.43      7.14 o 
  -5   2  16        4.27        3.67      3.67 o 
  -4   2  16        7.04        8.44      3.67 o 
  -3   2  16       17.64       15.47      4.01 o 
  -2   2  16       87.55       84.17      6.29 o 
  -1   2  16        6.04        6.18      3.49 o 
   0   2  16      379.39      396.27     13.15 o 
   1   2  16     1651.20     1595.47     25.82 o 
   2   2  16      144.60      111.14     18.56 o 
   3   2  16      405.50      377.27     17.88 o 
   4   2  16       29.68       30.14      8.05 o 
   5   2  16       11.63       17.86     10.16 o 
   6   2  16       11.66        5.79      8.75 o 
   7   2  16      223.90      190.85     21.12 o 
   8   2  16       10.41        1.16      9.84 o 
   9   2  16       12.11        0.00      9.49 o 
 -10   3  16      162.46      165.24     12.16 o 
  -9   3  16       27.74       26.57      6.01 o 
  -8   3  16        0.03        3.80      4.54 o 
  -7   3  16       29.10       28.90      5.76 o 
  -6   3  16      317.97      296.09     11.33 o 
  -5   3  16       20.32       27.86      5.12 o 
  -4   3  16        2.29        4.35      4.10 o 
  -3   3  16      441.91      404.44     12.74 o 
  -2   3  16      328.66      311.08     11.11 o 
  -1   3  16       29.94       40.65      6.28 o 
   0   3  16       14.76        8.83      4.91 o 
   1   3  16     1288.83     1237.42     27.49 o 
   2   3  16      120.26       96.65      8.30 o 
   3   3  16      117.53       85.86     23.95 o 
   4   3  16      204.02      187.93     14.40 o 
   5   3  16      145.76      162.04     14.42 o 
   6   3  16        2.54        8.97      7.64 o 
   7   3  16      158.05      165.39     20.15 o 
   8   3  16       12.14       17.40     11.91 o 
 -10   4  16        0.37        3.32      5.24 o 
  -9   4  16       30.92       30.23      6.38 o 
  -8   4  16       47.16       61.78      7.45 o 
  -7   4  16      250.86      271.31     11.71 o 
  -6   4  16        0.92        3.57      4.68 o 
  -5   4  16       42.24       26.46      5.97 o 
  -4   4  16       14.34       13.73      5.10 o 
  -3   4  16      495.36      521.07     14.57 o 
  -2   4  16        3.85        0.97      4.08 o 
  -1   4  16      168.89      160.48     11.16 o 
   0   4  16       63.70       49.64     18.55 o 
   1   4  16       55.36       71.75      7.61 o 
   2   4  16        2.61        0.34      4.39 o 
   3   4  16       70.50       61.62     10.10 o 
   4   4  16       35.22       38.68      8.94 o 
   5   4  16        0.29        0.00      6.33 o 
   6   4  16       68.84       58.55     11.17 o 
   7   4  16       55.76       59.43     11.70 o 
   8   4  16        8.46       13.89     11.66 o 
 -10   5  16        2.40        3.88      5.60 o 
  -9   5  16       40.23       49.48      7.75 o 
  -8   5  16        9.96        4.87      4.97 o 
  -7   5  16        0.81        2.38      4.64 o 
  -6   5  16       43.37       42.51      7.19 o 
  -5   5  16      429.48      406.85     14.44 o 
  -4   5  16        7.05        7.23      4.70 o 
  -3   5  16      390.44      428.07     13.84 o 
  -2   5  16       62.49       78.02      9.39 o 
  -1   5  16       42.48       32.22      7.11 o 
   0   5  16      134.97      131.08     10.99 o 
   1   5  16      102.11       46.54     34.46 o 
   2   5  16      292.30      286.10     15.98 o 
   3   5  16       29.68       21.07      6.09 o 
   4   5  16      254.14      263.25     17.02 o 
   5   5  16       11.02       15.26      8.02 o 
   6   5  16        6.04        6.44      7.84 o 
   7   5  16        0.53        0.00      7.20 o 
   8   5  16      100.18      100.44     14.69 o 
  -9   6  16       14.94       16.35      6.79 o 
  -8   6  16        8.90        9.02      5.62 o 
  -7   6  16        9.87       11.17      5.24 o 
  -6   6  16       45.85       43.44      7.24 o 
  -5   6  16       31.32       50.11      7.49 o 
  -4   6  16      662.58      628.41     17.33 o 
  -3   6  16       58.41       60.63      7.37 o 
  -2   6  16        0.38        0.00      4.97 o 
  -1   6  16        1.30        1.54      5.62 o 
   0   6  16       77.39       77.87      9.56 o 
   1   6  16       71.59       84.44     10.46 o 
   2   6  16        3.32        5.52      5.38 o 
   3   6  16       25.16       20.81      7.14 o 
   4   6  16      141.12      121.26     13.71 o 
   5   6  16      104.84      101.08     13.54 o 
   6   6  16      182.31      223.89     18.09 o 
   7   6  16        8.89        9.06      9.26 o 
  -8   7  16        1.09        0.00      5.59 o 
  -7   7  16        0.41        0.00      4.81 o 
  -6   7  16        0.28        0.39      4.96 o 
  -5   7  16        0.05        0.50      5.05 o 
  -4   7  16      165.39      176.19     10.96 o 
  -3   7  16       47.96       52.55      9.17 o 
  -2   7  16       27.24       29.18      7.65 o 
  -1   7  16       80.45       92.74     10.86 o 
   0   7  16      655.58      705.42     22.69 o 
   1   7  16       58.81       75.81     10.15 o 
   2   7  16       40.11       39.51      8.65 o 
   3   7  16      216.50      102.50     64.10 o 
   4   7  16       40.32       49.17      9.33 o 
   5   7  16        2.79        2.81      9.28 o 
   6   7  16       16.13        7.81      9.13 o 
   7   7  16      114.05      125.49     16.49 o 
  -8   8  16       39.17       36.75      7.70 o 
  -7   8  16       81.09       68.72      9.35 o 
  -6   8  16        0.31        0.34      4.95 o 
  -5   8  16      170.64      118.91     26.05 o 
  -4   8  16       43.12       38.02      8.77 o 
  -3   8  16        5.87        5.90      6.41 o 
  -2   8  16       25.29       28.83      7.98 o 
  -1   8  16        1.85        7.10      6.14 o 
   0   8  16      251.86      231.46     15.27 o 
   1   8  16        7.09        5.04      6.42 o 
   2   8  16        1.92        0.90      6.32 o 
   3   8  16       36.98       37.87      8.81 o 
   4   8  16       12.86        5.51      8.00 o 
   5   8  16       73.00       94.69     17.98 o 
   6   8  16        7.41        3.75     10.67 o 
  -7   9  16        4.47        6.18      6.72 o 
  -6   9  16        0.15        2.43      5.80 o 
  -5   9  16        1.25        3.99      5.75 o 
  -4   9  16        0.31        0.55      6.28 o 
  -3   9  16       93.70       79.99     11.42 o 
  -2   9  16       38.13       61.65     10.50 o 
  -1   9  16       58.07       70.14     10.63 o 
   0   9  16      121.94      116.29     12.61 o 
   1   9  16       94.80      103.37     12.00 o 
   2   9  16       67.42       76.79     11.31 o 
   3   9  16       20.97       23.21      8.78 o 
   4   9  16      216.24      236.46     17.13 o 
   5   9  16        5.03        1.03      8.43 o 
  -5  10  16        1.20        8.23      6.85 o 
  -4  10  16       13.18       10.62      7.41 o 
  -3  10  16       30.87       29.16      9.20 o 
  -2  10  16        0.00        8.12      7.78 o 
  -1  10  16        3.04        0.65      7.25 o 
   0  10  16       22.49       32.70      9.22 o 
   1  10  16        5.64       16.50      7.83 o 
   2  10  16        4.24        6.48      7.79 o 
   3  10  16        1.51        9.18      8.39 o 
  -3  11  16        1.32        0.00      7.02 o 
  -2  11  16       20.35       20.86      9.27 o 
  -1  11  16       13.52       22.12      8.97 o 
   0  11  16       16.72       21.21      9.11 o 
   1  11  16        9.50        3.50      8.09 o 
 -10   1  17       11.42       16.94      6.48 o 
  -9   1  17       22.14       17.80      6.46 o 
  -8   1  17        3.92        4.92      5.17 o 
  -7   1  17      160.84      169.12     10.87 o 
  -6   1  17        5.34        3.53      4.29 o 
  -5   1  17      196.40      176.88      9.15 o 
  -4   1  17       64.36       80.32      6.79 o 
  -3   1  17      146.00      116.65     16.19 o 
  -2   1  17        0.11        1.26      3.10 o 
  -1   1  17      113.51      114.07      7.04 o 
   0   1  17      122.23      121.83      8.68 o 
   1   1  17      178.93      166.25     12.61 o 
   2   1  17      108.78      107.18     14.55 o 
   3   1  17       44.94       58.40     12.38 o 
   4   1  17        1.07        1.18      7.80 o 
   5   1  17      192.32      176.08     19.54 o 
   6   1  17       21.76       20.76     11.61 o 
   7   1  17       36.46       36.10     13.18 o 
   8   1  17        3.23        0.00     12.90 o 
 -10   2  17       98.84      120.54     11.19 o 
  -9   2  17      141.17      169.05     11.92 o 
  -8   2  17       81.29       85.70      8.55 o 
  -7   2  17        2.24        4.42      4.63 o 
  -6   2  17      505.42      473.11     14.03 o 
  -5   2  17      326.49      280.97     33.28 o 
  -4   2  17       21.02       12.13      4.25 o 
  -3   2  17       25.53       30.17      5.52 o 
  -2   2  17        0.58        4.78      3.73 o 
  -1   2  17      158.05      163.10      9.76 o 
   0   2  17      374.15      422.48     14.00 o 
   1   2  17       45.99       53.56      7.11 o 
   2   2  17       11.29       22.27      7.49 o 
   3   2  17       28.76       36.21      8.59 o 
   4   2  17      117.75      129.43     20.97 o 
   5   2  17       89.09       83.92     15.28 o 
   6   2  17       50.95       76.28     15.95 o 
   7   2  17       88.29      101.71     18.20 o 
   8   2  17       58.29       59.49     17.56 o 
 -10   3  17       91.26      100.76     10.42 o 
  -9   3  17      122.41      114.33      9.74 o 
  -8   3  17        4.61        1.38      4.85 o 
  -7   3  17       11.95       13.18      5.34 o 
  -6   3  17        3.92       10.16      4.89 o 
  -5   3  17        0.41        3.04      4.71 o 
  -4   3  17       57.28       35.52     14.11 o 
  -3   3  17        2.87        6.27      4.19 o 
  -2   3  17       93.31      114.41      8.11 o 
  -1   3  17      754.06      699.22     29.09 o 
   0   3  17      889.89      874.31     19.81 o 
   1   3  17      330.68      340.29     13.21 o 
   2   3  17      399.33      356.70     17.96 o 
   3   3  17      421.32      376.91     23.18 o 
   4   3  17        5.00        4.27      7.16 o 
   5   3  17       10.82       22.59      8.65 o 
   6   3  17        1.54        0.00      8.90 o 
   7   3  17        3.62        7.70      9.53 o 
   8   3  17       14.06       26.68     13.12 o 
  -9   4  17       12.86       18.59      6.08 o 
  -8   4  17      117.10      123.80     10.81 o 
  -7   4  17       37.57       46.29      7.82 o 
  -6   4  17        1.40        0.00      4.73 o 
  -5   4  17      188.10      209.45     11.43 o 
  -4   4  17      177.05      199.34     10.77 o 
  -3   4  17      389.65      372.69     13.10 o 
  -2   4  17        7.07        8.71      5.81 o 
  -1   4  17        7.33        2.37      4.98 o 
   0   4  17      120.95       34.04     25.37 o 
   1   4  17      153.77      169.39     11.84 o 
   2   4  17      430.24      403.55     14.77 o 
   3   4  17      250.26      259.69     24.56 o 
   4   4  17        6.81       11.04      7.08 o 
   5   4  17        0.00        0.71      6.83 o 
   6   4  17      307.47      274.63     18.58 o 
   7   4  17       60.61       66.40     16.16 o 
  -9   5  17       58.82       65.60      9.09 o 
  -8   5  17       42.15       39.34      7.47 o 
  -7   5  17       25.82       28.29      7.16 o 
  -6   5  17      147.56      155.14     10.98 o 
  -5   5  17       19.84       24.81      6.29 o 
  -4   5  17      161.08      185.98     10.96 o 
  -3   5  17       31.20       30.51      6.27 o 
  -2   5  17       24.95       15.06      6.45 o 
  -1   5  17        1.27        5.98      5.35 o 
   0   5  17      112.94      126.03     11.26 o 
   1   5  17        1.01        0.00      4.95 o 
   2   5  17       44.56       36.25      7.96 o 
   3   5  17       12.57        8.32      7.34 o 
   4   5  17       26.83       33.85      9.27 o 
   5   5  17      104.87       83.07     12.62 o 
   6   5  17       40.95       33.91     10.82 o 
   7   5  17       20.51       18.05      9.38 o 
  -9   6  17       20.23       22.53      7.07 o 
  -8   6  17       41.52       37.79      7.56 o 
  -7   6  17        0.14        3.02      5.33 o 
  -6   6  17       17.61       20.16      6.54 o 
  -5   6  17       39.96       22.41      6.11 o 
  -4   6  17       57.31       45.36      7.20 o 
  -3   6  17      125.76      148.73     12.81 o 
  -2   6  17      393.09      367.51     17.34 o 
  -1   6  17        0.06        3.26      5.86 o 
   0   6  17        0.08        0.00      5.24 o 
   1   6  17      213.65      222.90     14.01 o 
   2   6  17      186.67      150.40     12.33 o 
   3   6  17        2.76        2.07      5.98 o 
   4   6  17       25.56       43.70     12.90 o 
   5   6  17       45.04       51.65     11.24 o 
   6   6  17       79.59      113.00     15.14 o 
   7   6  17        8.32        7.10      9.37 o 
  -8   7  17        8.37        6.88      6.05 o 
  -7   7  17        6.63        6.56      5.40 o 
  -6   7  17       12.91        6.92      5.83 o 
  -5   7  17       20.97       13.47      6.05 o 
  -4   7  17       43.32       35.41      8.82 o 
  -3   7  17        0.62        0.00      6.42 o 
  -2   7  17        0.03        2.13      5.98 o 
  -1   7  17       83.98       90.98     11.13 o 
   0   7  17       72.67       83.66     10.77 o 
   1   7  17        0.28        4.12      6.34 o 
   2   7  17        2.73        6.83      6.32 o 
   3   7  17        1.28        4.28      6.50 o 
   4   7  17      274.27      313.73     24.65 o 
   5   7  17        1.24        4.25     10.23 o 
   6   7  17        4.35        0.00      9.54 o 
  -7   8  17       63.20       82.63     10.23 o 
  -6   8  17       33.24       40.19      8.13 o 
  -5   8  17        1.29        1.89      6.12 o 
  -4   8  17        0.00        1.94      6.74 o 
  -3   8  17       26.72       35.16      8.74 o 
  -2   8  17       66.15       69.76     10.41 o 
  -1   8  17       40.51       32.86      8.72 o 
   0   8  17       52.09       47.63      9.34 o 
   1   8  17      113.82      131.76     13.11 o 
   2   8  17      177.28      200.24     15.04 o 
   3   8  17      139.24      163.90     14.60 o 
   4   8  17       48.39       56.57     11.00 o 
   5   8  17      192.49      200.86     23.23 o 
  -6   9  17        6.63        4.77      6.29 o 
  -5   9  17        0.15        0.00      6.84 o 
  -4   9  17       33.00       43.09     10.46 o 
  -3   9  17       26.99       35.02      9.01 o 
  -2   9  17        2.70        0.00      6.42 o 
  -1   9  17       24.70       14.56      7.79 o 
   0   9  17        0.19        0.50      6.53 o 
   1   9  17        0.15        0.00      6.98 o 
   2   9  17        7.55       10.36      8.15 o 
   3   9  17       50.70       46.36     10.81 o 
   4   9  17       22.16       22.53      9.58 o 
  -4  10  17      260.73      272.13     18.73 o 
  -3  10  17        4.55        6.23      7.85 o 
  -2  10  17        3.73        1.68      7.42 o 
  -1  10  17        7.32       14.80      8.52 o 
   0  10  17       54.42       80.77     12.18 o 
   1  10  17       29.69       23.86      9.05 o 
   2  10  17       21.98       10.23      8.51 o 
 -10   0  18       46.35       50.42     12.38 o 
  -9   0  18       99.04       97.74     14.74 o 
  -8   0  18       11.13        7.08      8.18 o 
  -7   0  18       65.21       69.55     12.01 o 
  -6   0  18       63.51       87.31     12.30 o 
  -5   0  18       26.91       26.17      8.29 o 
  -4   0  18     1147.12     1193.42     26.58 o 
  -3   0  18      631.94      682.98     27.96 o 
  -2   0  18     1312.86     1290.59     26.31 o 
  -1   0  18       41.54       32.08     17.88 o 
   0   0  18      313.45      289.25     29.30 o 
   1   0  18     2134.40     2181.90     72.55 o 
   2   0  18       30.02       29.80     15.77 o 
   3   0  18       25.17       30.68     16.65 o 
   4   0  18      185.10      169.96     27.48 o 
   5   0  18      107.42      104.53     24.50 o 
   6   0  18      173.56      188.71     31.19 o 
   7   0  18        2.60        4.87     16.28 o 
 -10   1  18        5.29        0.00      5.69 o 
  -9   1  18        1.24        2.81      5.60 o 
  -8   1  18        0.09        0.00      5.40 o 
  -7   1  18       50.48       62.09      8.26 o 
  -6   1  18        0.45        0.00      4.29 o 
  -5   1  18       76.29       78.73      7.37 o 
  -4   1  18        1.30        3.45      4.18 o 
  -3   1  18      432.79      396.48     13.11 o 
  -2   1  18        6.94        4.92      3.95 o 
  -1   1  18      342.88      313.18     12.63 o 
   0   1  18      114.91      145.16     12.76 o 
   1   1  18       50.29       59.56     13.13 o 
   2   1  18       19.18       11.39      9.34 o 
   3   1  18       69.24       64.98     13.52 o 
   4   1  18        1.77        1.73      8.51 o 
   5   1  18      146.12      165.13     19.78 o 
   6   1  18       10.81        0.00     10.71 o 
   7   1  18       21.08       14.84     12.41 o 
  -9   2  18       36.62       43.80      8.48 o 
  -8   2  18      209.98      213.61     12.68 o 
  -7   2  18       12.49       13.77      5.65 o 
  -6   2  18       10.20       18.22      5.49 o 
  -5   2  18        5.42        4.18      4.63 o 
  -4   2  18        1.65        3.53      4.50 o 
  -3   2  18      308.71      298.00     11.78 o 
  -2   2  18      209.65      188.45     15.83 o 
  -1   2  18       66.54       72.36      7.97 o 
   0   2  18      114.23      131.92      9.50 o 
   1   2  18        0.03        0.00      5.63 o 
   2   2  18      254.94      210.56     17.99 o 
   3   2  18      130.26      133.57     16.86 o 
   4   2  18       52.06       64.54     14.21 o 
   5   2  18      152.00      150.69     19.10 o 
   6   2  18      105.52      112.95     18.63 o 
   7   2  18        1.93        1.35     10.95 o 
  -9   3  18       22.28       25.80      7.19 o 
  -8   3  18       53.31       37.30      7.16 o 
  -7   3  18        2.45        4.69      5.60 o 
  -6   3  18       10.16       14.93      5.89 o 
  -5   3  18       24.25       25.72      6.22 o 
  -4   3  18       22.18       16.28      5.30 o 
  -3   3  18      228.48      220.10     10.67 o 
  -2   3  18        2.73        3.79      5.41 o 
  -1   3  18       17.12        7.49      5.76 o 
   0   3  18       37.04       47.06      8.15 o 
   1   3  18       31.53       24.52      6.41 o 
   2   3  18       22.49       27.54      8.65 o 
   3   3  18        0.03        0.00      6.34 o 
   4   3  18       14.68       11.12      7.70 o 
   5   3  18        0.31        0.00      9.50 o 
   6   3  18      118.21      137.69     20.09 o 
   7   3  18        7.36        4.57     10.16 o 
  -9   4  18       35.83       43.88      8.44 o 
  -8   4  18        0.15        3.08      5.92 o 
  -7   4  18       75.19       89.29      9.70 o 
  -6   4  18       75.91       93.36      9.50 o 
  -5   4  18      153.62      151.56     10.59 o 
  -4   4  18       24.15       15.36      5.68 o 
  -3   4  18       25.03       28.74      6.15 o 
  -2   4  18      389.64      403.04     17.40 o 
  -1   4  18      247.57      263.09     14.46 o 
   0   4  18       63.53       65.50      9.09 o 
   1   4  18       23.68       29.08      7.67 o 
   2   4  18       13.60       27.12      9.04 o 
   3   4  18      246.53      246.25     16.84 o 
   4   4  18        2.81        0.00      7.03 o 
   5   4  18        3.48        0.00      6.99 o 
   6   4  18       12.76        8.08      9.94 o 
   7   4  18      121.53      136.55     20.52 o 
  -8   5  18       47.95       56.04      8.87 o 
  -7   5  18       10.84       19.44      6.98 o 
  -6   5  18        6.36        6.65      5.89 o 
  -5   5  18       91.67       79.83     18.42 o 
  -4   5  18      119.46      138.17     10.21 o 
  -3   5  18        4.82        0.00      5.82 o 
  -2   5  18       18.38       11.81      6.75 o 
  -1   5  18       77.03       68.98      9.96 o 
   0   5  18        0.68        0.00      5.55 o 
   1   5  18        5.43        6.06      6.39 o 
   2   5  18        0.73        6.11      6.42 o 
   3   5  18       92.26       89.46     15.71 o 
   4   5  18       91.66      101.29     13.62 o 
   5   5  18       65.06       43.35     12.96 o 
   6   5  18       22.35       28.64     10.40 o 
  -8   6  18        0.04        1.33      5.69 o 
  -7   6  18       25.70       27.82      7.63 o 
  -6   6  18        7.31        5.47      6.13 o 
  -5   6  18       65.35       54.90      8.16 o 
  -4   6  18       14.95       17.99      7.62 o 
  -3   6  18       48.43       52.90      9.59 o 
  -2   6  18      267.76      253.95     15.66 o 
  -1   6  18        1.03        7.96      6.33 o 
   0   6  18        0.35        0.00      5.59 o 
   1   6  18        0.50        1.38      6.03 o 
   2   6  18       40.59       38.87      8.64 o 
   3   6  18       23.19       10.68      9.53 o 
   4   6  18        8.91        8.48      8.85 o 
   5   6  18       17.57       16.16     11.39 o 
   6   6  18       62.54       70.81     22.62 o 
  -7   7  18        3.78        3.42      5.99 o 
  -6   7  18        3.93        4.64      6.19 o 
  -5   7  18       88.82      112.33     10.50 o 
  -4   7  18      429.04      403.86     19.97 o 
  -3   7  18        3.16        3.00      6.73 o 
  -2   7  18       37.71       47.59      9.65 o 
  -1   7  18       35.75       55.07     10.02 o 
   0   7  18      150.44      199.94     14.82 o 
   1   7  18       27.36       37.90      8.89 o 
   2   7  18        1.74        1.98      6.40 o 
   3   7  18       59.30       73.44     11.10 o 
   4   7  18      100.39      100.20     18.05 o 
   5   7  18        0.17        0.00      9.23 o 
  -6   8  18        7.10        5.06      6.45 o 
  -5   8  18        0.04        0.00      6.90 o 
  -4   8  18        8.32        6.28      7.55 o 
  -3   8  18       39.85       44.93      9.98 o 
  -2   8  18       11.68       15.20      8.04 o 
  -1   8  18       29.96       38.39      9.23 o 
   0   8  18        9.95       19.23      8.11 o 
   1   8  18       13.73       20.17      8.29 o 
   2   8  18       26.52       32.42      9.62 o 
   3   8  18        3.53        0.00      6.99 o 
   4   8  18       12.35       11.77     11.12 o 
  -5   9  18        0.19        0.00      8.39 o 
  -4   9  18       18.69       20.28      9.11 o 
  -3   9  18       25.96       26.66      8.97 o 
  -2   9  18       10.21       15.81      8.28 o 
  -1   9  18        0.01        3.94      6.84 o 
   0   9  18        1.51        2.89      7.43 o 
   1   9  18        2.01        7.35      7.28 o 
   2   9  18      131.13      144.88     15.00 o 
  -1  10  18        1.18        0.00      7.58 o 
  -9   1  19       31.34       32.70      7.89 o 
  -8   1  19       19.51       22.43      7.15 o 
  -7   1  19        4.14        5.65      5.74 o 
  -6   1  19       85.12      100.85      9.47 o 
  -5   1  19      140.34      160.88      9.65 o 
  -4   1  19       71.28       61.79      7.69 o 
  -3   1  19        1.45        3.56      4.64 o 
  -2   1  19      201.37      208.44      9.73 o 
  -1   1  19      119.98      143.06      9.96 o 
   0   1  19        5.80        0.00      8.22 o 
   1   1  19       58.09       47.78     12.64 o 
   2   1  19      393.96      353.31     24.05 o 
   3   1  19      114.06      130.03     17.86 o 
   4   1  19       25.67       38.85     13.03 o 
   5   1  19       10.69       14.22     12.11 o 
   6   1  19       22.28       31.68     13.23 o 
   7   1  19       66.92       69.27     17.45 o 
  -9   2  19        0.05        2.73      6.25 o 
  -8   2  19       46.18       54.04      8.82 o 
  -7   2  19       22.93       33.31      7.30 o 
  -6   2  19        7.18        9.33      5.88 o 
  -5   2  19        4.78        7.00      5.15 o 
  -4   2  19        0.03        1.40      4.34 o 
  -3   2  19        8.46       10.21      5.37 o 
  -2   2  19        0.03        2.03      5.24 o 
  -1   2  19       47.30       66.52      9.06 o 
   0   2  19        0.31        1.43      6.88 o 
   1   2  19        9.15        7.93      7.22 o 
   2   2  19       41.48       13.97     17.92 o 
   3   2  19        2.38        6.39     10.05 o 
   4   2  19       14.88       15.14     11.41 o 
   5   2  19        2.55        7.35     10.66 o 
   6   2  19        3.17        5.39     11.20 o 
   7   2  19        0.17        0.14     11.84 o 
  -9   3  19      112.84      105.73     13.90 o 
  -8   3  19        9.35        4.81      6.54 o 
  -7   3  19        1.07        0.00      5.38 o 
  -6   3  19       31.44       32.03      7.21 o 
  -5   3  19       78.16       74.93      8.79 o 
  -4   3  19      144.42      191.76     11.36 o 
  -3   3  19      126.34      154.66     10.10 o 
  -2   3  19       13.12       16.64      6.83 o 
  -1   3  19        0.24        0.00      5.38 o 
   0   3  19      220.93      256.14     15.84 o 
   1   3  19       84.66       87.38     13.54 o 
   2   3  19       94.20       97.32     12.59 o 
   3   3  19        0.62        0.00      8.64 o 
   4   3  19       82.92       74.09     23.81 o 
   5   3  19        7.33        0.00     10.15 o 
   6   3  19       19.25       27.49     14.26 o 
  -8   4  19        0.00        1.53      6.43 o 
  -7   4  19       13.52       14.19      6.91 o 
  -6   4  19       30.45       35.50      7.74 o 
  -5   4  19        2.22        2.70      5.63 o 
  -4   4  19       83.87      106.13      9.46 o 
  -3   4  19       16.62       22.16      7.69 o 
  -2   4  19       22.31       18.98      7.62 o 
  -1   4  19       33.67       38.60      8.37 o 
   0   4  19      186.04      189.95     13.51 o 
   1   4  19       51.16       58.00     13.94 o 
   2   4  19       11.63       18.43     10.85 o 
   3   4  19        1.13        6.37      7.99 o 
   4   4  19        7.63        6.94      8.05 o 
   5   4  19        0.41        0.00     11.74 o 
   6   4  19        3.97        7.90     11.61 o 
  -8   5  19      171.10      176.20     13.30 o 
  -7   5  19        0.09        0.00      6.05 o 
  -6   5  19       57.62       66.92      9.21 o 
  -5   5  19        3.01        5.55      5.78 o 
  -4   5  19       42.89       53.37     11.51 o 
  -3   5  19        0.68        3.46      6.64 o 
  -2   5  19       39.19       39.59      8.58 o 
  -1   5  19        0.97        0.00      6.30 o 
   0   5  19       16.10       14.85      6.98 o 
   1   5  19      311.49      332.54     16.88 o 
   2   5  19        2.58        2.00      9.67 o 
   3   5  19        6.25        6.21      9.99 o 
   4   5  19       35.77       23.37     11.48 o 
   5   5  19      113.13       68.12     35.55 o 
  -7   6  19        7.19        6.72      6.86 o 
  -6   6  19        1.46        3.23      6.35 o 
  -5   6  19       52.18       58.45      9.04 o 
  -4   6  19      144.79      147.04     14.03 o 
  -3   6  19       93.22      102.87     12.44 o 
  -2   6  19       13.39        8.84      6.88 o 
  -1   6  19       26.56       34.29      9.11 o 
   0   6  19       38.44       29.59      8.39 o 
   1   6  19       69.19       38.07     27.89 o 
   2   6  19        0.80        0.00      8.16 o 
   3   6  19        0.17        1.71     11.41 o 
   4   6  19       33.94       20.04     11.29 o 
   5   6  19       27.44       22.83     12.00 o 
  -6   7  19       15.45       21.87      7.68 o 
  -5   7  19       10.54       17.55      8.24 o 
  -4   7  19       15.80       14.74      8.23 o 
  -3   7  19       19.98       24.86      8.38 o 
  -2   7  19       19.80       29.38      9.04 o 
  -1   7  19        0.53        0.85      6.37 o 
   0   7  19       16.96       22.94      8.43 o 
   1   7  19        0.26        0.47      6.97 o 
   2   7  19       84.85       40.00     22.19 o 
   3   7  19        1.13        0.00      9.42 o 
   4   7  19       53.62       42.76     14.03 o 
  -5   8  19        0.05        0.00      7.50 o 
  -4   8  19        3.19        1.97      7.42 o 
  -3   8  19       10.85        6.39      7.93 o 
  -2   8  19       60.25       67.87     11.81 o 
  -1   8  19       72.76       68.05     11.53 o 
   0   8  19       33.67       52.56     10.75 o 
   1   8  19       49.91       58.08     11.27 o 
   2   8  19       33.97       46.59     10.85 o 
   3   8  19      198.90      221.74     38.42 o 
  -3   9  19       68.95       76.52     12.58 o 
  -2   9  19        5.14       14.25      8.35 o 
  -1   9  19       10.30       10.53      7.59 o 
   0   9  19       15.59       25.25      9.35 o 
  -8   0  20       10.88       16.53     10.27 o 
  -7   0  20       49.66       79.72     13.71 o 
  -6   0  20      104.96      101.42     14.06 o 
  -5   0  20        2.85        0.00      7.05 o 
  -4   0  20        1.65        5.95      7.36 o 
  -3   0  20       17.23       15.65      8.54 o 
  -2   0  20        1.00        0.00      7.07 o 
  -1   0  20       40.57        5.89     10.69 o 
   0   0  20      547.70      472.22     38.53 o 
   1   0  20      213.86      207.39     29.37 o 
   2   0  20        7.73        3.34     14.83 o 
   3   0  20       69.27       84.25     22.75 o 
   4   0  20       46.57       52.92     21.44 o 
   5   0  20      138.48      144.15     29.37 o 
   6   0  20       37.05       29.59     18.68 o 
  -8   1  20        6.45        0.00      5.84 o 
  -7   1  20       53.74       55.36      8.74 o 
  -6   1  20       38.75       38.98      8.65 o 
  -5   1  20       49.94       46.87      8.67 o 
  -4   1  20       19.96       13.31      5.83 o 
  -3   1  20        4.87        3.51      4.99 o 
  -2   1  20        0.98        2.98      6.00 o 
  -1   1  20        8.51       15.06     10.87 o 
   0   1  20      178.98      163.17     18.71 o 
   1   1  20        5.09        8.77      9.74 o 
   2   1  20        4.74       15.63     10.95 o 
   3   1  20        4.16        3.48     10.06 o 
   4   1  20        5.90        9.03     11.63 o 
   5   1  20       22.11       29.64     13.68 o 
   6   1  20       23.65       25.57     13.71 o 
  -8   2  20       53.47       60.86     10.40 o 
  -7   2  20       12.87       12.95      7.22 o 
  -6   2  20        0.88        6.47      5.73 o 
  -5   2  20        2.55        2.20      5.44 o 
  -4   2  20      168.62      160.72     10.78 o 
  -3   2  20        0.04        0.27      5.40 o 
  -2   2  20      121.72       94.15     21.00 o 
  -1   2  20        0.00        1.42      5.93 o 
   0   2  20       10.87        9.21     11.01 o 
   1   2  20       58.28       52.62     13.80 o 
   2   2  20       33.52        9.68     10.32 o 
   3   2  20        0.36        0.00     10.12 o 
   4   2  20        0.71        0.00     10.69 o 
   5   2  20        5.41        2.25     11.53 o 
   6   2  20       15.85        7.79     12.35 o 
  -8   3  20       38.34       45.26      9.83 o 
  -7   3  20        1.72        2.21      5.95 o 
  -6   3  20        0.05        0.36      5.90 o 
  -5   3  20       28.49       35.91      7.41 o 
  -4   3  20       54.90       76.72      8.90 o 
  -3   3  20       92.64       87.42     11.14 o 
  -2   3  20       50.05       64.93      9.71 o 
  -1   3  20      190.48      228.76     14.77 o 
   0   3  20        4.74        1.07      8.85 o 
   1   3  20        1.17        2.71      9.74 o 
   2   3  20       22.04       11.36     11.31 o 
   3   3  20      100.18       20.16     41.22 o 
   4   3  20      222.52      205.87     22.78 o 
   5   3  20        0.00        3.29     12.36 o 
  -7   4  20       37.09       35.75      8.36 o 
  -6   4  20       35.20       37.21      8.27 o 
  -5   4  20        8.15       11.15      6.07 o 
  -4   4  20       36.41       32.17      9.02 o 
  -3   4  20        0.89        0.17      6.60 o 
  -2   4  20        7.66       12.12      7.37 o 
  -1   4  20       70.48       27.98     19.18 o 
   0   4  20       29.99       31.79      8.67 o 
   1   4  20        7.76        3.21      9.17 o 
   2   4  20       32.47       47.65     13.78 o 
   3   4  20        8.99        0.00     10.25 o 
   4   4  20       25.46       17.68     17.63 o 
   5   4  20      109.30      140.32     21.16 o 
  -7   5  20      176.51      211.75     14.07 o 
  -6   5  20        0.00        0.74      6.57 o 
  -5   5  20       66.80       85.71     10.14 o 
  -4   5  20        1.37        4.40      7.24 o 
  -3   5  20       16.89       16.79      7.54 o 
  -2   5  20        5.34        8.95      7.31 o 
  -1   5  20      105.29      121.68     12.90 o 
   0   5  20       56.61       14.58     15.35 o 
   1   5  20       46.54       55.55     14.35 o 
   2   5  20      171.52      168.91     20.27 o 
   3   5  20        2.05        2.73      9.81 o 
   4   5  20        5.57        5.71     10.76 o 
  -6   6  20       13.63       13.45      7.15 o 
  -5   6  20        2.24        3.04      7.52 o 
  -4   6  20       10.96       12.15      8.25 o 
  -3   6  20       34.63       46.11      9.89 o 
  -2   6  20       21.96       31.04      9.16 o 
  -1   6  20       31.86       26.63      8.86 o 
   0   6  20       56.18       57.78     10.72 o 
   1   6  20       19.02       16.73      8.11 o 
   2   6  20       16.67       11.73     10.26 o 
   3   6  20       28.44       26.47     12.48 o 
   4   6  20        0.07        0.00      9.94 o 
  -5   7  20        0.61        5.27      8.42 o 
  -4   7  20       10.41        8.68      8.47 o 
  -3   7  20      214.22      232.65     17.22 o 
  -2   7  20       33.47       38.15     10.36 o 
  -1   7  20       13.39       19.41      8.85 o 
   0   7  20       61.81       67.35     11.75 o 
   1   7  20       37.65       39.13     10.14 o 
   2   7  20       38.32       49.88     14.86 o 
  -3   8  20        0.81        3.58      8.27 o 
  -2   8  20        8.33       11.65      8.21 o 
  -1   8  20        7.11        5.03      7.82 o 
   0   8  20        0.09        3.48      7.86 o 
  -7   1  21       20.10       20.48      8.45 o 
  -6   1  21        1.79        6.39      7.10 o 
  -5   1  21       15.03       15.61      7.56 o 
  -4   1  21        0.18        0.00      5.21 o 
  -3   1  21        3.91        0.51      7.43 o 
  -2   1  21       75.41       72.08     14.37 o 
  -1   1  21        7.39       14.54     16.36 o 
   0   1  21       44.02       55.44     14.59 o 
   1   1  21       67.96       52.95     26.46 o 
   2   1  21       12.21       27.80     13.31 o 
   3   1  21        5.99        7.86     11.98 o 
   4   1  21       23.72       33.87     14.56 o 
   5   1  21        0.40        0.00     10.84 o 
  -7   2  21       46.65       60.56     10.35 o 
  -6   2  21        0.07        0.00      6.60 o 
  -5   2  21       16.83       11.63      6.91 o 
  -4   2  21       12.07       14.89      6.46 o 
  -3   2  21       90.45      105.13     12.11 o 
  -2   2  21        5.33       12.36      7.53 o 
  -1   2  21       26.00       32.28     17.74 o 
   0   2  21       14.50       15.19     17.81 o 
   1   2  21       71.12       73.68     16.30 o 
   2   2  21       67.76       28.29     24.53 o 
   3   2  21        3.14        3.91     12.18 o 
   4   2  21       71.67       66.30     17.34 o 
   5   2  21       35.72       54.87     16.31 o 
  -7   3  21        9.53        1.29      7.65 o 
  -6   3  21       13.50       18.30      7.46 o 
  -5   3  21        0.14        3.04      6.07 o 
  -4   3  21       52.67       54.30     10.61 o 
  -3   3  21        8.93        4.42      7.18 o 
  -2   3  21       70.39       58.45     20.13 o 
  -1   3  21       10.27        9.85      7.39 o 
   0   3  21       15.61       18.70     11.09 o 
   1   3  21       31.72       44.27     21.01 o 
   2   3  21       31.69       31.55     20.21 o 
   3   3  21        7.31        2.83     11.25 o 
   4   3  21        2.12       11.18     12.07 o 
  -6   4  21        3.95        8.31      7.02 o 
  -5   4  21       23.19       21.52      9.03 o 
  -4   4  21        4.01        8.96      8.07 o 
  -3   4  21       61.42       66.51     10.98 o 
  -2   4  21       95.95      115.21     13.00 o 
  -1   4  21       68.71       44.20     22.93 o 
   0   4  21       15.56       16.22     10.76 o 
   1   4  21      214.51      205.34     21.80 o 
   2   4  21        0.99        0.65     16.36 o 
   3   4  21        1.05        6.18     17.23 o 
   4   4  21       38.41       31.33     22.10 o 
  -6   5  21        1.93        3.54      7.04 o 
  -5   5  21       20.79       20.02      9.08 o 
  -4   5  21       25.01       31.59      9.72 o 
  -3   5  21       26.56       43.13     10.32 o 
  -2   5  21        8.88       10.45      7.86 o 
  -1   5  21       33.05       33.40      9.55 o 
   0   5  21       13.86       17.67      8.41 o 
   1   5  21        5.61        3.35      9.99 o 
   2   5  21       28.31       39.65     14.04 o 
   3   5  21       29.22       24.23     12.72 o 
  -4   6  21        4.41        3.81      7.82 o 
  -3   6  21        7.61       14.65      8.57 o 
  -2   6  21       32.28       39.02     10.22 o 
  -1   6  21       30.74       30.76      9.85 o 
   0   6  21        8.01       13.67      8.62 o 
   1   6  21        3.09        5.97     10.32 o 
   2   6  21       32.49       20.27     12.57 o 
  -3   7  21        0.43        4.52      8.15 o 
  -2   7  21       62.69       64.94     11.77 o 
  -1   7  21       14.91       15.66      9.01 o 
   0   7  21        3.76        1.65      8.43 o 
  -6   0  22       99.88      120.60     22.43 o 
  -5   0  22      140.72      180.52     22.38 o 
  -4   0  22       39.36       18.94     12.60 o 
  -1   0  22       98.94       90.72     22.97 o 
   0   0  22      302.70      290.63     36.06 o 
   1   0  22       31.85       49.07     22.32 o 
   2   0  22        0.05        4.65     17.37 o 
   3   0  22        0.40        6.83     18.03 o 
   4   0  22        0.07        0.00     16.07 o 
  -6   1  22        1.66        7.11      7.60 o 
  -5   1  22        0.42        2.45      8.50 o 
  -4   1  22       50.18       50.74     11.06 o 
  -3   1  22       30.69       33.91     10.58 o 
  -2   1  22        0.48        5.23     14.83 o 
  -1   1  22      202.66      273.91     35.18 o 
   0   1  22       27.78       25.59     13.12 o 
   1   1  22      164.33       92.67     73.67 o 
   2   1  22        1.01        0.00     11.68 o 
   3   1  22        0.36        0.00     12.26 o 
   4   1  22       49.63       49.37     16.77 o 
  -6   2  22       13.66       11.72      8.13 o 
  -5   2  22        0.21        0.80      7.03 o 
  -4   2  22        0.02        2.68      7.29 o 
  -3   2  22       23.46       12.35      8.22 o 
  -2   2  22       15.16       39.98     20.94 o 
  -1   2  22       29.09       37.73     20.64 o 
   0   2  22      506.14      527.39     45.87 o 
   1   2  22        3.71        8.94     17.66 o 
   2   2  22       64.87       44.04     51.21 o 
   3   2  22       59.50       65.69     19.99 o 
  -5   3  22        4.95        2.44      7.88 o 
  -4   3  22        1.10        2.17      8.02 o 
  -3   3  22      203.58      233.39     16.50 o 
  -2   3  22        1.29        5.33      7.84 o 
  -1   3  22       20.72       14.83     19.48 o 
   0   3  22        3.88       11.70     17.96 o 
   1   3  22       32.47       16.72     18.61 o 
   2   3  22       21.30       21.74     20.06 o 
   3   3  22       63.85       56.70     24.79 o 
  -5   4  22       15.90       12.34      8.95 o 
  -4   4  22       96.56      115.26     13.82 o 
  -3   4  22       27.81       35.01     10.30 o 
  -2   4  22        2.65        4.70      7.96 o 
  -1   4  22       20.10       16.68     10.96 o 
   0   4  22       48.43       53.51     14.88 o 
   1   4  22       39.59       60.12     23.84 o 
   2   4  22       20.92       15.48     19.12 o 
  -4   5  22       16.00       12.05      8.57 o 
  -3   5  22      121.94      137.29     14.51 o 
  -2   5  22        0.87        2.45      7.90 o 
  -1   5  22        7.67        6.47      8.28 o 
   0   5  22       42.18       36.45     14.32 o 
   1   5  22       48.38       59.04     15.74 o 
  -5   1  23       26.55       29.73     10.98 o 
  -4   1  23       65.70       73.27     18.74 o 
  -2   1  23       31.02        1.16     14.61 o 
  -1   1  23       21.76       25.59     20.72 o 
   0   1  23      132.18      133.61     30.24 o 
   1   1  23       32.96       21.80     17.05 o 
   2   1  23       28.38       30.69     14.87 o 
  -4   2  23        0.47        0.00     12.55 o 
  -3   2  23        0.22        0.05      9.93 o 
  -2   2  23       53.18       56.63     24.50 o 
  -1   2  23        0.15        2.84     18.46 o 
   0   2  23        0.03       16.14     18.75 o 
   1   2  23       31.46       31.69     20.94 o 
  -3   3  23       20.36       15.30      9.16 o 
  -2   3  23        0.43        0.00     17.45 o 
  -1   3  23      116.40      121.83     29.22 o 
   0   3  23        0.02        0.00     15.92 o 
   1   3  23        1.09        0.00     17.59 o 
  -2   4  23       73.40       89.10     13.16 o 
  -1   4  23       27.58       33.55     13.75 o 
                                                 
